# Supplementary material for: Complete genome sequence and phenotype microarray analysis of Cronobacter sakazakii SP291: a persistent isolate cultured from a powdered infant formula production facility
Source: Front Microbiol. 2013 Sep 2;4:256. doi: 10.3389/fmicb.2013.00256 (PMC3759002; doi:10.3389/fmicb.2013.00256)
Supplement: Table S1 — Genomic regions missing in C. sakazakii SP291 when compared to the other three completed genomes of C. sakazakii ATCC BAA-894 (as the reference sequence), C. sakazakii E15 and C. turicensis z3032. [file DataSheet1.XLSX]

## Sheet: Sheet1
Table S1- Genomic regions missing in C. sakazakii SP291 when compared to the other three completed genomes of C. sakazakii ATCC BAA-894 (as the reference sequence), C. sakazakii E15 and C. turicensis z3032.
Start	End	Strand	Length (bp)	Function	C. sakazakii SP291	C. sakazakii ES15	C. turicensis z3032
GR-1
579479	578739	-	740	COG2885: Outer membrane protein and related peptidoglycan-associated (lipo)proteins	Absent	Absent	Absent
581682	579493	-	2189	COG0840: Methyl-accepting chemotaxis protein	Absent	Absent	Absent
582020	583729	+	1709	Type I restriction-modification system, DNA-methyltransferase subunit M	Absent	Absent	Absent
583719	585170	+	1451	Type I restriction-modification system, specificity subunit S	Absent	Absent	Absent
585163	586350	+	1187	putative inner membrane protein	Absent	Absent	Absent
586350	589481	+	3131	Type I restriction-modification system, restriction subunit R	Present	Absent	Absent
590303	591835	+	1532	FIG01009630: hypothetical protein	Absent	Absent	Absent
595154	592839	-	2315	Zinc binding domain / DNA primase, Phage P4-associated / Replicative helicase RepA, Phage P4-associated	Absent	Absent	Absent
595506	595168	-	338	FIG018226: DNA replication protein, phage-associated	Absent	Absent	Absent
595762	595496	-	266	hypothetical protein	Absent	Absent	Absent
595953	595759	-	194	FIG118045: Phage immunity repressor protein	Absent	Absent	Absent
596727	596545	-	182	FIG033266: Phage DNA binding protein	Absent	Absent	Absent
597311	598021	+	710	FIG070121: Phage capsid and scaffold protein	Absent	Absent	Absent
598018	598269	+	251	prophage p2 ogr protein	Absent	Absent	Absent
600612	599242	-	1370	Putative ATP-binding protein	Absent	Absent	Absent
601816	600617	-	1199	Phage integrase, Phage P4-associated	Absent	Absent	Absent
GR-2
1724399	1722846	-	1553	Putative kinase protein	Absent	Absent	Absent
1726008	1724371	-	1637	FIG00638892: hypothetical protein	Absent	Absent	Absent
1727048	1726008	-	1040	FIG01221168: hypothetical protein	Absent	Absent	Absent
1728413	1727772	-	641	Tellurium resistance protein terX	Absent	Absent	Absent
1729029	1728436	-	593	FIG00643385: hypothetical protein	Absent	Absent	Absent
1729771	1729538	-	233	TerW	Absent	Absent	Absent
1730967	1730023	-	944	FIG00638193: hypothetical protein	Absent	Absent	Absent
1732198	1731242	-	956	Citrate lyase beta subunit	Absent	Absent	Absent
1733277	1732198	-	1079	Putative ATP/GTP-binding protein protein	Absent	Absent	Absent
1734052	1733279	-	773	ORF; Unknown function	Absent	Absent	Absent
1735187	1734045	-	1142	COG0503: Adenine/guanine phosphoribosyltransferases and related PRPP-binding proteins	Absent	Absent	Absent
1736255	1735197	-	1058	Carbamoylphosphate synthase large subunit (split gene in MJ)	Absent	Absent	Absent
1736575	1737156	+	581	Tellurium resistance protein TerD	Absent	Absent	Absent
1737288	1738313	+	1082	Tellurium resistance protein TerA	Absent	Absent	Absent
1738336	1738791	+	455	Tellurite resistance protein TerB	Absent	Absent	Absent
1738814	1739854	+	1040	Integral membrane protein TerC	Absent	Absent	Absent
1739903	1740481	+	578	Tellurium resistance protein TerD	Absent	Absent	Absent
1740515	1741126	+	611	Tellurium resistance protein TerD	Absent	Absent	Absent
1741451	1742692	+	1241	Partial putative phage inhibition, colicin resistance and tellurite resistance protein	Absent	Absent	Absent
GR-3
2248452	2245990	-	2462	hypothetical protein	Absent	Absent	Absent
2248953	2248807	-	146	hypothetical protein	Absent	Absent	Absent
2252499	2249677	-	2822	hypothetical protein	Absent	Absent	Absent
2254187	2252496	-	1691	hypothetical protein	Absent	Absent	Absent
2256850	2254940	-	1910	hypothetical protein	Absent	Absent	Absent
2258324	2256804	-	1520	Putative phage portal protein	Absent	Absent	Absent
2260597	2258819	-	1778	Terminase large subunit	Absent	Absent	Absent
2260826	2260650	-	176	hypothetical protein	Absent	Absent	Absent
2262015	2262452	+	437	hypothetical protein	Absent	Absent	Absent
2265910	2265233	-	677	hypothetical protein	Absent	Absent	Absent
2266949	2266716	-	233	hypothetical protein	Absent	Absent	Absent
2270029	2267960	-	2069	hypothetical protein	Absent	Absent	Absent
2272660	2270858	-	1802	hypothetical protein	Absent	Absent	Absent
GR-4
2963694	2962630	-	1064	Regulatory protein CII	Absent	Absent	Absent
2965537	2964314	-	1223	hypothetical protein	Absent	Absent	Absent
2966524	2965547	-	977	Rossmann fold nucleotide-binding protein Smf possibly involved in DNA uptake	Absent	Absent	Absent
2967125	2966988	-	137	hypothetical protein	Absent	Absent	Absent
2967290	2967150	-	140	hypothetical protein	Absent	Absent	Absent
2970068	2967702	-	2366	DNA primase	Absent	Absent	Absent
2970796	2970386	-	410	hypothetical protein	Absent	Absent	Absent
2971019	2970786	-	233	hypothetical protein	Absent	Absent	Absent
2972686	2971685	-	1001	Phage major capsid protein	Present	Absent	Present
2973574	2972705	-	869	hypothetical protein	Absent	Absent	Absent
2975924	2974743	-	1181	Integrase	Absent	Absent	Absent
2976684	2977613	+	929	Polymyxin resistance protein ArnC, glycosyl transferase	Absent	Present	Present
2977610	2979088	+	1478	O-antigen conversion: translocase	Absent	Absent	Absent
2981103	2979112	-	1991	Phage tail fibers	Absent	Absent	Absent
2983637	2981160	-	2477	FIG00553532: hypothetical protein	Absent	Present	Present
2983929	2983624	-	305	hypothetical protein	Absent	Present	Absent
2984970	2984473	-	497	hypothetical protein	Absent	Absent	Absent
2988452	2984970	-	3482	Phage tail length tape-measure protein 1	Absent	Present	Absent
2989536	2989192	-	344	hypothetical protein	Absent	Absent	Absent
2990300	2989878	-	422	hypothetical protein	Absent	Present	Absent
2991910	2990453	-	1457	FIG00553244: hypothetical protein	Absent	Present	Present
2992414	2991950	-	494	hypothetical protein	Absent	Present	Present
2992851	2992468	-	383	hypothetical protein	Absent	Present	Absent
2993216	2992848	-	368	FIG00553480: hypothetical protein	Absent	Present	Present
2993568	2993218	-	350	FIG00553556: hypothetical protein	Absent	Absent	Present
2994016	2993636	-	380	hypothetical protein	Absent	Present	Present
2994216	2994019	-	197	FIG00554876: hypothetical protein	Absent	Present	Present
2995311	2994226	-	1085	Phage coat protein	Absent	Present	Present
2995752	2995324	-	428	hypothetical protein	Absent	Present	Absent
2997158	2995758	-	1400	FIG00554732: hypothetical protein	Absent	Absent	Absent
2998538	2997561	-	977	FIG00554448: hypothetical protein	Absent	Present	Present
2999880	2998492	-	1388	FIG00554000: hypothetical protein	Absent	Present	Present
3001424	2999961	-	1463	Gene Transfer Agent terminase protein	Absent	Absent	Absent
3001764	3001411	-	353	Phage terminase small subunit	Absent	Present	Absent
3002587	3002387	-	200	hypothetical protein	Absent	Absent	Present
3004291	3003587	-	704	COG3645: Uncharacterized phage-encoded protein	Present	Present	Present
3004853	3004996	+	143	hypothetical protein	Absent	Absent	Absent
3005520	3005155	-	365	hypothetical protein	Absent	Absent	Absent
3005782	3005510	-	272	Lysozyme	Absent	Absent	Absent
3006213	3006013	-	200	hypothetical protein	Absent	Absent	Absent
3006519	3006710	+	191	hypothetical protein	Absent	Absent	Absent
3008172	3007582	-	590	hypothetical protein	Absent	Absent	Absent
3008321	3008196	-	125	hypothetical protein	Absent	Absent	Present
3008823	3008626	-	197	Protein NinG	Absent	Absent	Absent
3010324	3010103	-	221	hypothetical protein	Absent	Absent	Absent
3010687	3010493	-	194	Phage NinB DNA recombination	Absent	Absent	Present
3011132	3010875	-	257	Lin1741 protein	Absent	Absent	Absent
3011770	3012030	+	260	hypothetical protein	Absent	Absent	Absent
3014605	3013205	-	1400	Replicative DNA helicase	Absent	Absent	Absent
3015491	3014595	-	896	Replication protein O	Absent	Absent	Absent
3015956	3015678	-	278	Phage repressor	Absent	Absent	Absent
3016403	3017065	+	662	FIG017723: Putative cI prophage repressor protein	Absent	Absent	Absent
3017677	3018009	+	332	Phage antitermination protein N	Absent	Absent	Absent
3018770	3018952	+	182	hypothetical protein	Absent	Absent	Absent
3019257	3019382	+	125	hypothetical protein	Absent	Absent	Absent
3019590	3019721	+	131	hypothetical protein	Absent	Absent	Present
3019709	3019855	+	146	Phage Kil	Absent	Absent	Present
3019852	3020001	+	149	hypothetical protein	Absent	Absent	Absent
3020100	3020747	+	647	Essential recombination function protein Erf	Absent	Absent	Absent
3020747	3021124	+	377	FIG00638116: hypothetical protein	Absent	Absent	Absent
3021214	3021453	+	239	hypothetical protein	Absent	Absent	Absent
3021464	3021625	+	161	hypothetical protein	Absent	Absent	Present
3021622	3022134	+	512	hypothetical protein	Absent	Absent	Absent
GR-5
4196138	4198216	+	2078	FIG00641922: hypothetical protein	Absent	Absent	Absent
4198305	4199876	+	1571	Predicted ATP-dependent endonuclease, OLD family	Absent	Absent	Absent
4200395	4200045	-	350	Putative exported protein	Absent	Absent	Absent
4200974	4200543	-	431	Silver-binding protein SilE	Absent	Absent	Absent
4202505	4201219	-	1286	Copper sensory histidine kinase CusS	Absent	Absent	Absent
4202545	4202670	+	125	FIG00644035: hypothetical protein	Absent	Absent	Absent
4203373	4202693	-	680	Copper-sensing two-component system response regulator CusR	Absent	Absent	Absent
4203563	4204948	+	1385	Cation efflux system protein CusC precursor	Absent	Absent	Absent
4204976	4205329	+	353	Cation efflux system protein CusF precursor	Absent	Absent	Absent
4205443	4206735	+	1292	Cobalt/zinc/cadmium efflux RND transporter, membrane fusion protein, CzcB family	Absent	Absent	Absent
4206746	4209892	+	3146	Cobalt-zinc-cadmium resistance protein CzcA; Cation efflux system protein CusA	Absent	Absent	Absent
4209979	4210419	+	440	CopG protein	Absent	Absent	Absent
4210546	4212993	+	2447	Lead, cadmium, zinc and mercury transporting ATPase; Copper-translocating P-type ATPase	Present	Present	Present
4214002	4213265	-	737	Cell wall endopeptidase, family M23/M37	Present	Present	Present
4214509	4214291	-	218	FIG00642830: hypothetical protein	Absent	Absent	Absent
4214975	4216792	+	1817	Multicopper oxidase	Absent	Absent	Absent
4217266	4217688	+	422	Copper resistance protein B	Absent	Absent	Absent
4217728	4218108	+	380	Copper resistance protein C precursor	Present	Absent	Absent
4218220	4218095	-	125	hypothetical protein	Absent	Absent	Absent
4218299	4219042	+	743	Copper resistance protein D	Present	Present	Present
4219097	4219777	+	680	DNA-binding heavy metal response regulator	Absent	Absent	Absent
4219774	4221174	+	1400	Heavy metal sensor histidine kinase	Absent	Absent	Absent
4221461	4221826	+	365	probable copper-binding protein	Absent	Absent	Absent
4222182	4222295	+	113	hypothetical protein	Absent	Present	Absent
