# Supplementary material for: Complete genome sequence and phenotype microarray analysis of Cronobacter sakazakii SP291: a persistent isolate cultured from a powdered infant formula production facility
Source: Front Microbiol. 2013 Sep 2;4:256. doi: 10.3389/fmicb.2013.00256 (PMC3759002; doi:10.3389/fmicb.2013.00256)
Supplement: Table S2 — Genomic regions present only in C. sakazakii SP291 (as the reference sequence) when compared to the other three completed genomes of C. sakazakii ATCC BAA-894, C. sakazakii ES15 and C. turicensis z3032. [file DataSheet2.XLSX]

## Sheet: Sheet1
Table S2- Genomic regions present only in C. sakazakii SP291 (as the reference sequence) when compared to the other three completed genomes of C. sakazakii ATCC BAA-894, C. sakazakii ES15 and C. turicensis z3032.
Start	Stop	Strand	Length (bp)	Function	C. sakazakii ATCC BAA-894	C. sakazakii ES15	C. turicensis z3032
GR-a
319823	319945	+	122	hypothetical protein	Absent	Absent	Absent
319980	320489	+	5109	Regulatory protein CII	Absent	Absent	Absent
320551	320697	+	146	FIG00640946: hypothetical protein	Absent	Absent	Absent
320661	321002	+	341	FIG00626372: hypothetical protein	Absent	Absent	Absent
321070	321303	+	233	corresponds to STY3665 from Accession AL513382: Salmonella typhi CT18	Absent	Absent	Absent
321303	321530	+	227	Hypothetical Zinc-finger containing protein	Absent	Absent	Absent
321527	322111	+	584	Putative exonuclease	Absent	Absent	Absent
322151	322270	+	119	hypothetical protein	Absent	Absent	Absent
322401	323261	+	860	Methyl-directed repair DNA adenine methylase	Absent	Absent	Absent
323254	325656	+	2402	Phage replication protein	Absent	Absent	Absent
325833	326006	+	173	FIG01046174: hypothetical protein	Absent	Absent	Present
326018	326251	+	233	FIG00641226: hypothetical protein	Absent	Absent	Absent
326388	327281	+	893	hypothetical protein	Absent	Absent	Absent
328057	328272	+	215	hypothetical protein	Absent	Absent	Absent
329408	328359	-	1049	probable capsid portal protein	Absent	Absent	Absent
331120	329408	-	1712	Phage terminase, ATPase subunit	Absent	Absent	Absent
331321	332148	+	827	Phage capsid scaffolding protein	Absent	Absent	Absent
332164	333312	+	1148	Phage major capsid protein	Absent	Absent	Absent
333316	333969	+	653	Phage terminase, endonuclease subunit	Absent	Absent	Absent
334068	334535	+	467	Phage head completion-stabilization protein	Absent	Absent	Absent
334535	334738	+	203	phage tail-like protein	Absent	Absent	Absent
334742	334957	+	215	Possible secretory protein	Absent	Absent	Absent
334938	335453	+	515	Prophage lysozyme; Phage lysin	Absent	Absent	Absent
335450	335878	+	428	Putative regulatory protein	Absent	Absent	Absent
335974	336405	+	431	Phage tail protein	Absent	Absent	Absent
336416	336844	+	428	Phage tail completion protein	Absent	Absent	Absent
336913	337491	+	578	Baseplate assembly protein V	Absent	Absent	Absent
337488	337847	+	359	Phage baseplate assembly protein	Absent	Absent	Absent
337834	338742	+	908	Baseplate assembly protein J	Absent	Absent	Absent
338735	339340	+	605	Phage tail fibers	Absent	Absent	Absent
339337	340908	+	1571	Phage tail fiber protein	Absent	Absent	Absent
341670	341476	-	194	hypothetical protein	Absent	Absent	Absent
342770	343522	+	752	COG0863: DNA modification methylase	Absent	Absent	Absent
343603	344775	+	1172	Phage tail sheath monomer	Absent	Absent	Absent
344785	345300	+	515	Phage major tail tube protein	Absent	Absent	Absent
345355	345657	+	302	Tail protein	Absent	Absent	Absent
345672	345791	+	119	Putative phage tail protein	Absent	Absent	Absent
345784	349227	+	3443	Corresponds to STY4603 from Accession AL513382: Salmonella typhi CT18	Absent	Absent	Absent
349227	349712	+	485	Phage tail protein	Absent	Absent	Absent
349709	350809	+	1100	Gene D protein	Absent	Absent	Absent
GR-b
619219	618890	-	329	YkfI toxin protein	Absent	Absent	Absent
619574	619251	-	323	YfjZ protein (antitoxin to YpjF)	Absent	Absent	Absent
619817	619596	-	221	hypothetical protein	Absent	Absent	Absent
620299	619826	-	473	DNA repair protein RadC	Absent	Absent	Absent
621150	620332	-	818	hypothetical protein	Absent	Absent	Absent
621292	622734	+	1442	hypothetical protein	Absent	Absent	Absent
622938	624089	+	1151	Retron-type RNA-directed DNA polymerase	Absent	Absent	Absent
624982	624149	-	833	Mobile element protein	Absent	Absent	Present
625269	625006	-	263	Mobile element protein	Absent	Absent	Present
627306	625579	-	1727	hypothetical protein	Absent	Absent	Absent
629171	627303	-	1868	hypothetical protein	Absent	Absent	Absent
630431	629991	-	440	hypothetical protein	Absent	Absent	Absent
631126	630428	-	698	predicted DNA-binding transcriptional regulator	Absent	Absent	Absent
632604	632026	-	578	hypothetical protein	Absent	Absent	Absent
634409	633225	-	1184	hypothetical protein	Absent	Absent	Absent
636070	637278	-	1208	Mobile element protein	Absent	Absent	Absent
638586	637345	-	1241	Mobile element protein	Absent	Absent	Absent
GR-c
892576	891557	-	1019	Acyltransferase family protein	Absent	Absent	Absent
893710	893393	-	317	YfjZ protein (antitoxin to YpjF)	Absent	Absent	Absent
893951	893724	-	227	Uncharacterized protein YeeT	Absent	Absent	Absent
894436	893960	-	476	DNA repair protein RadC	Absent	Absent	Absent
894910	894452	-	458	Antirestriction protein KlcA	Absent	Absent	Absent
895253	895014	-	239	Putative cytoplasmic protein	Absent	Absent	Absent
896098	895277	-	821	hypothetical protein	Absent	Absent	Absent
896485	896225	-	260	COG0477: Permeases of the major facilitator superfamily	Absent	Absent	Absent
896951	897304	-	353	FIG00641766: hypothetical protein	Absent	Absent	Absent
898776	897892	-	884	NgrB	Absent	Absent	Absent
898858	899817	+	959	hypothetical protein	Absent	Absent	Absent
901025	899814	-	1211	hypothetical protein	Absent	Absent	Absent
901875	902138	+	263	Mobile element protein	Absent	Absent	Present
902162	902995	+	833	Mobile element protein	Absent	Absent	Present
904158	903547	-	611	Mobile element protein	Absent	Absent	Absent
904574	904278	-	296	hypothetical protein	Absent	Absent	Absent
905851	904889	-	962	Peptidase, M48 family	Absent	Absent	Absent
906326	905838	-	488	FIG00799023: hypothetical protein	Absent	Absent	Absent
907022	906825	-	197	hypothetical protein	Absent	Absent	Absent
909817	907022	-	2795	ATP-dependent Clp protease ATP-binding subunit ClpA	Absent	Absent	Absent
910492	909923	-	569	Small HspC2 heat shock protein	Absent	Absent	Absent
911887	912114	+	227	IS1 ORF1	Absent	Absent	Absent
912243	912536	+	293	Mobile element protein	Absent	Absent	Absent
912700	912530	-	170	Galactoside O-acetyltransferase	Absent	Absent	Absent
GR-d
1643874	1644434	+	560	FIG111678: IS, phage, Tn; Transposon-related functions	Absent	Absent	Absent
1644594	1646435	+	1841	Bacteriophage tail sheath protein	Absent	Absent	Absent
1646428	1646784	+	356	Phage tail tube protein	Absent	Absent	Absent
1646781	1647107	+	326	Phage small tail protein E	Absent	Absent	Absent
1647195	1649120	+	1925	Phage tail length tape-measure protein	Absent	Absent	Absent
1649156	1650475	+	1319	Phage tail/DNA circulation protein	Absent	Absent	Absent
1650472	1651530	+	1058	FIG003269: Prophage tail protein	Absent	Absent	Absent
1651530	1652114	+	584	Prophage baseplate assembly protein V	Absent	Absent	Absent
1652118	1652534	+	416	Bacteriophage protein GP46	Absent	Absent	Absent
1652527	1653930	+	1403	Phage FluMu protein gp47	Absent	Absent	Absent
1653921	1654493	+	572	FIG121501: Prophage tail protein	Present	Absent	Absent
1654551	1655774	+	1223	Phage tail fibers	Absent	Absent	Absent
GR-e
2473684	2471984	-	1700	FIG01221575: hypothetical protein	Absent	Absent	Absent
2474220	2473687	-	533	FIG01221335: hypothetical protein	Absent	Absent	Absent
2474932	2474207	-	725	FIG01220105: hypothetical protein	Absent	Absent	Absent
2475461	2474922	-	539	Phage tail fiber assembly protein	Absent	Absent	Absent
2477413	2475440	-	1973	FIG01045770: hypothetical protein	Absent	Absent	Absent
2478009	2477422	-	587	Putative phage gene	Absent	Absent	Absent
2479186	2478002	-	1184	Phage baseplate	Absent	Absent	Absent
2479509	2479183	-	326	FIG00953163: hypothetical protein	Absent	Absent	Absent
2481569	2479509	-	2060	COG5283: Phage-related tail protein	Absent	Absent	Absent
2482014	2481757	-	257	Putative phage gene	Absent	Absent	Absent
2482189	2482001	-	188	FIG01049434: hypothetical protein	Absent	Absent	Absent
2482493	2482161	-	332	FIG01221266: hypothetical protein	Absent	Absent	Absent
2482834	2482493	-	341	FIG01219977: hypothetical protein	Absent	Absent	Absent
2483128	2482835	-	293	Holin	Absent	Absent	Absent
2483593	2483138	-	455	Putative phage gene	Absent	Absent	Absent
2484717	2483590	-	1127	COG0550: Topoisomerase IA	Absent	Absent	Absent
2485421	2484714	-	707	FIG00956269: hypothetical protein	Absent	Absent	Absent
2485921	2485421	-	500	FIG00641266: hypothetical protein	Absent	Absent	Absent
2486370	2485918	-	452	Putative phage gene	Absent	Absent	Absent
2487165	2486467	-	698	Phage terminase, endonuclease subunit	Absent	Absent	Absent
2488191	2487169	-	1022	Phage major capsid protein	Absent	Absent	Absent
2489076	2488252	-	824	Probable capsid scaffolding protein	Absent	Absent	Absent
2489100	2491019	+	1919	Phage terminase, ATPase subunit	Absent	Absent	Absent
2491016	2492056	+	1040	Membrane proteins related to metalloendopeptidases	Absent	Absent	Absent
2492107	2492376	+	269	putative phage gene	Absent	Absent	Absent
2494697	2492679	-	2018	Phage replication protein	Absent	Absent	Absent
2495557	2494694	-	863	Putative phage gene	Absent	Absent	Absent
2496020	2495787	-	233	FIG01046701: hypothetical protein	Absent	Absent	Absent
2496488	2496087	-	401	FIG01045970: hypothetical protein	Absent	Absent	Absent
2496908	2496492	-	416	hypothetical protein	Absent	Absent	Absent
2497092	2496901	-	191	hypothetical protein	Absent	Absent	Absent
2497507	2497103	-	404	putative phage gene	Absent	Absent	Absent
2498574	2499614	+	1040	COG0582: Integrase	Absent	Absent	Absent
GR-f
3363441	3366734	+	3293	FIG01047590: hypothetical protein	Absent	Absent	Absent
3366949	3373065	+	6116	Helicase related protein	Absent	Absent	Absent
3373289	3373113	-	176	Type I restriction-modification system, specificity subunit S-like protein	Absent	Absent	Absent
3373504	3374607	+	1103	Glycerol dehydrogenase	Present	Present	Present
3374979	3374737	-	242	Putative acyl carrier protein	Present	Absent	Present
3375203	3375060	-	143	Putative membrane protein	Present	Absent	Present
3376794	3376483	-	311	hypothetical protein	Absent	Present	Present
3377908	3381531	+	3623	hypothetical protein	Absent	Absent	Absent
3382735	3383940	+	1205	Putative integrase	Absent	Present	Absent
3385010	3386242	+	1232	DNA-cytosine methyltransferase	Absent	Absent	Absent
3386475	3386362	-	113	hypothetical protein	Absent	Present	Absent
3386985	3386686	-	299	hypothetical protein	Absent	Present	Absent
3387387	3387262	-	125	hypothetical protein	Absent	Present	Absent
3388934	3387939	-	995	Phage capsid and scaffold	Absent	Absent	Absent
3389065	3389217	+	152	hypothetical protein	Absent	Absent	Absent
3390204	3389509	-	695	hypothetical protein	Absent	Absent	Absent
3390447	3390208	-	239	hypothetical protein	Absent	Absent	Absent
3391256	3390693	-	563	hypothetical protein	Absent	Absent	Absent
3391429	3391253	-	176	hypothetical protein	Absent	Absent	Absent
3391632	3391426	-	206	hypothetical protein	Absent	Absent	Absent
3391950	3392072	+	122	hypothetical protein	Absent	Absent	Absent
