# Supplementary material for: Complete genome sequence and phenotype microarray analysis of Cronobacter sakazakii SP291: a persistent isolate cultured from a powdered infant formula production facility
Source: Front Microbiol. 2013 Sep 2;4:256. doi: 10.3389/fmicb.2013.00256 (PMC3759002; doi:10.3389/fmicb.2013.00256)
Supplement: Table S3 — Genome comparison of C. sakazakii SP291 with other available C. sakazakii genomes, which include C. sakazakii SP291, ATCC BAA-894, ES15, E899, 680, 696, 701, ES35, 2151, ES713, and E764. [file DataSheet3.XLS]

## Sheet: Table S3
Table S3- Genome comparision of C. sakazakii SP291 with other available C. sakazakii genomes, which include C. sakazakii SP291, ATCC BAA-894, ES15, E899, 680, 696, 701, ES35, 2151, ES713, and E764.
Contig	Gene	Length (bp)	Gene id (C. sakazakii SP291)	Function	C. sakazakii ATCC BAA-894	C. sakazakii ES15	C. sakazakii 2151	C. sakazakii 680	C. sakazakii 696	C. sakazakii 701	C. sakazakii ES713	C. sakazakii E764	C. sakazakii E899	C. sakazakii ES35
1	609	384	fig|449306535.3.peg.609	Retron-type RNA-directed DNA polymerase (EC 2.7.7.49)	Absent	Absent	Absent	Absent	Absent	Absent	Absent	Absent	Absent	Absent
1	1215	429	fig|449306535.3.peg.1215	conserved domain protein	Absent	Absent	Absent	Absent	Absent	Absent	Absent	Absent	Absent	Absent
1	2341	98	fig|449306535.3.peg.2341	Holin	Absent	Absent	Absent	Absent	Absent	Absent	Absent	Absent	Absent	Absent
1	2343	376	fig|449306535.3.peg.2343	COG0550: Topoisomerase IA	Absent	Absent	Absent	Absent	Absent	Absent	Absent	Absent	Absent	Absent
1	1533	45	fig|449306535.3.peg.1533	putative regulator; Regulation (Phage or Prophage Related)	Absent	Absent	Absent	Absent	Absent	Absent	Absent	Absent	Absent	Absent
1	1552	119	fig|449306535.3.peg.1552	Phage tail tube protein	Absent	Absent	Absent	Absent	Absent	Absent	Absent	Absent	Absent	Absent
1	1553	109	fig|449306535.3.peg.1553	Phage small tail protein E	Absent	Absent	Absent	Absent	Absent	Absent	Absent	Absent	Absent	Absent
1	1555	440	fig|449306535.3.peg.1555	Phage tail/DNA circulation protein	Absent	Absent	Absent	Absent	Absent	Absent	Absent	Absent	Absent	Absent
1	1556	353	fig|449306535.3.peg.1556	FIG003269: Prophage tail protein	Absent	Absent	Absent	Absent	Absent	Absent	Absent	Absent	Absent	Absent
1	1557	195	fig|449306535.3.peg.1557	Prophage baseplate assembly protein V	Absent	Absent	Absent	Absent	Absent	Absent	Absent	Absent	Absent	Absent
1	1558	139	fig|449306535.3.peg.1558	Bacteriophage protein GP46	Absent	Absent	Absent	Absent	Absent	Absent	Absent	Absent	Absent	Absent
1	2333	196	fig|449306535.3.peg.2333	putative phage gene	Absent	Absent	Absent	Absent	Absent	Absent	Absent	Absent	Absent	Absent
1	2334	395	fig|449306535.3.peg.2334	Phage baseplate	Absent	Absent	Absent	Absent	Absent	Absent	Absent	Absent	Absent	Absent
1	2337	86	fig|449306535.3.peg.2337	putative phage gene	Absent	Absent	Absent	Absent	Absent	Absent	Absent	Absent	Absent	Absent
1	2342	152	fig|449306535.3.peg.2342	putative phage gene	Absent	Absent	Absent	Absent	Absent	Absent	Absent	Absent	Absent	Absent
1	2352	90	fig|449306535.3.peg.2352	putative phage gene	Absent	Absent	Absent	Absent	Absent	Absent	Absent	Absent	Absent	Absent
1	316	41	fig|449306535.3.peg.316	hypothetical protein	Absent	Absent	Absent	Absent	Absent	Absent	Absent	Absent	Absent	Absent
1	323	40	fig|449306535.3.peg.323	hypothetical protein	Absent	Absent	Absent	Absent	Absent	Absent	Absent	Absent	Absent	Absent
1	324	39	fig|449306535.3.peg.324	hypothetical protein	Absent	Absent	Absent	Absent	Absent	Absent	Absent	Absent	Absent	Absent
1	329	298	fig|449306535.3.peg.329	hypothetical protein	Absent	Absent	Absent	Absent	Absent	Absent	Absent	Absent	Absent	Absent
1	330	72	fig|449306535.3.peg.330	hypothetical protein	Absent	Absent	Absent	Absent	Absent	Absent	Absent	Absent	Absent	Absent
1	449	65	fig|449306535.3.peg.449	hypothetical protein	Absent	Absent	Absent	Absent	Absent	Absent	Absent	Absent	Absent	Absent
1	450	367	fig|449306535.3.peg.450	hypothetical protein	Absent	Absent	Absent	Absent	Absent	Absent	Absent	Absent	Absent	Absent
1	451	66	fig|449306535.3.peg.451	hypothetical protein	Absent	Absent	Absent	Absent	Absent	Absent	Absent	Absent	Absent	Absent
1	453	80	fig|449306535.3.peg.453	hypothetical protein	Absent	Absent	Absent	Absent	Absent	Absent	Absent	Absent	Absent	Absent
1	454	42	fig|449306535.3.peg.454	hypothetical protein	Absent	Absent	Absent	Absent	Absent	Absent	Absent	Absent	Absent	Absent
1	455	410	fig|449306535.3.peg.455	hypothetical protein	Absent	Absent	Absent	Absent	Absent	Absent	Absent	Absent	Absent	Absent
1	599	50	fig|449306535.3.peg.599	hypothetical protein	Absent	Absent	Absent	Absent	Absent	Absent	Absent	Absent	Absent	Absent
1	608	481	fig|449306535.3.peg.608	hypothetical protein	Absent	Absent	Absent	Absent	Absent	Absent	Absent	Absent	Absent	Absent
1	616	193	fig|449306535.3.peg.616	hypothetical protein	Absent	Absent	Absent	Absent	Absent	Absent	Absent	Absent	Absent	Absent
1	1182	113	fig|449306535.3.peg.1182	hypothetical protein	Absent	Absent	Absent	Absent	Absent	Absent	Absent	Absent	Absent	Absent
1	1192	55	fig|449306535.3.peg.1192	hypothetical protein	Absent	Absent	Absent	Absent	Absent	Absent	Absent	Absent	Absent	Absent
1	1205	43	fig|449306535.3.peg.1205	hypothetical protein	Absent	Absent	Absent	Absent	Absent	Absent	Absent	Absent	Absent	Absent
1	1216	97	fig|449306535.3.peg.1216	hypothetical protein	Absent	Absent	Absent	Absent	Absent	Absent	Absent	Absent	Absent	Absent
1	1534	151	fig|449306535.3.peg.1534	hypothetical protein	Absent	Absent	Absent	Absent	Absent	Absent	Absent	Absent	Absent	Absent
1	1549	157	fig|449306535.3.peg.1549	FIG00639550: hypothetical protein	Absent	Absent	Absent	Absent	Absent	Absent	Absent	Absent	Absent	Absent
1	2329	178	fig|449306535.3.peg.2329	FIG01221335: hypothetical protein	Absent	Absent	Absent	Absent	Absent	Absent	Absent	Absent	Absent	Absent
1	2330	242	fig|449306535.3.peg.2330	FIG01220105: hypothetical protein	Absent	Absent	Absent	Absent	Absent	Absent	Absent	Absent	Absent	Absent
1	2332	658	fig|449306535.3.peg.2332	FIG01045770: hypothetical protein	Absent	Absent	Absent	Absent	Absent	Absent	Absent	Absent	Absent	Absent
1	2335	109	fig|449306535.3.peg.2335	FIG00953163: hypothetical protein	Absent	Absent	Absent	Absent	Absent	Absent	Absent	Absent	Absent	Absent
1	2338	63	fig|449306535.3.peg.2338	FIG01049434: hypothetical protein	Absent	Absent	Absent	Absent	Absent	Absent	Absent	Absent	Absent	Absent
1	2339	111	fig|449306535.3.peg.2339	FIG01221266: hypothetical protein	Absent	Absent	Absent	Absent	Absent	Absent	Absent	Absent	Absent	Absent
1	2340	114	fig|449306535.3.peg.2340	FIG01219977: hypothetical protein	Absent	Absent	Absent	Absent	Absent	Absent	Absent	Absent	Absent	Absent
1	2344	236	fig|449306535.3.peg.2344	FIG00956269: hypothetical protein	Absent	Absent	Absent	Absent	Absent	Absent	Absent	Absent	Absent	Absent
1	2345	167	fig|449306535.3.peg.2345	FIG00641266: hypothetical protein	Absent	Absent	Absent	Absent	Absent	Absent	Absent	Absent	Absent	Absent
1	2355	78	fig|449306535.3.peg.2355	FIG01046701: hypothetical protein	Absent	Absent	Absent	Absent	Absent	Absent	Absent	Absent	Absent	Absent
1	2356	134	fig|449306535.3.peg.2356	hypothetical protein	Absent	Absent	Absent	Absent	Absent	Absent	Absent	Absent	Absent	Absent
1	2357	139	fig|449306535.3.peg.2357	hypothetical protein	Absent	Absent	Absent	Absent	Absent	Absent	Absent	Absent	Absent	Absent
1	2358	64	fig|449306535.3.peg.2358	hypothetical protein	Absent	Absent	Absent	Absent	Absent	Absent	Absent	Absent	Absent	Absent
1	2574	47	fig|449306535.3.peg.2574	hypothetical protein	Absent	Absent	Absent	Absent	Absent	Absent	Absent	Absent	Absent	Absent
1	2579	42	fig|449306535.3.peg.2579	hypothetical protein	Absent	Absent	Absent	Absent	Absent	Absent	Absent	Absent	Absent	Absent
1	2580	50	fig|449306535.3.peg.2580	hypothetical protein	Absent	Absent	Absent	Absent	Absent	Absent	Absent	Absent	Absent	Absent
1	3164	42	fig|449306535.3.peg.3164	hypothetical protein	Absent	Absent	Absent	Absent	Absent	Absent	Absent	Absent	Absent	Absent
1	3166	51	fig|449306535.3.peg.3166	hypothetical protein	Absent	Absent	Absent	Absent	Absent	Absent	Absent	Absent	Absent	Absent
1	3170	59	fig|449306535.3.peg.3170	hypothetical protein	Absent	Absent	Absent	Absent	Absent	Absent	Absent	Absent	Absent	Absent
1	3172	41	fig|449306535.3.peg.3172	hypothetical protein	Absent	Absent	Absent	Absent	Absent	Absent	Absent	Absent	Absent	Absent
1	3592	69	fig|449306535.3.peg.3592	hypothetical protein	Absent	Absent	Absent	Absent	Absent	Absent	Absent	Absent	Absent	Absent
