# Supplementary material for: Complete genome sequence and phenotype microarray analysis of Cronobacter sakazakii SP291: a persistent isolate cultured from a powdered infant formula production facility
Source: Front Microbiol. 2013 Sep 2;4:256. doi: 10.3389/fmicb.2013.00256 (PMC3759002; doi:10.3389/fmicb.2013.00256)
Supplement: Table S4 — Genome comparison of C. sakazakii SP291 with Cronobacter isolate of other six species, which consist of C. dublinensis LMG 23823, C. malonaticus LMG 23826, C. muytjensii ATCC 51329, C. turicensis z3032, C. universalis NCTC 9529, and C. condimenti 1330. [file DataSheet4.XLS]

## Sheet: table.tsv
Table S4- Genome comparision of C. sakazakii SP291 with Cronobacter isolate of other six species, which consist of C. dublinensis LMG 23823, C. malonaticus LMG 23826, C. muytjensii ATCC 51329, C. turicensis z3032, C. universalis NCTC 9529, and C. condimenti 1330.
Contig	Gene	Length (bp)	Gene id (C. sakazakii SP291)	Function	C. dublinensis LMG 23823	C. malonaticus LMG 23826	C. muytjensii ATCC 51329	C. turicensis z3032	C. universalis NCTC 9529	C. condimenti 1330
1	3238	217	fig|449306535.3.peg.3238	Beta-fimbriae probable major subunit	Absent	Absent	Absent	Absent	Absent	Absent
1	3239	217	fig|449306535.3.peg.3239	Beta-fimbriae probable major subunit	Absent	Absent	Absent	Absent	Absent	Absent
1	3243	228	fig|449306535.3.peg.3243	Beta-fimbriae probable major subunit	Absent	Absent	Absent	Absent	Absent	Absent
1	3244	216	fig|449306535.3.peg.3244	Beta-fimbriae probable major subunit	Absent	Absent	Absent	Absent	Absent	Absent
1	3245	231	fig|449306535.3.peg.3245	Beta-fimbriae probable major subunit	Absent	Absent	Absent	Absent	Absent	Absent
1	3246	146	fig|449306535.3.peg.3246	Beta-fimbriae probable major subunit	Absent	Absent	Absent	Absent	Absent	Absent
1	3247	230	fig|449306535.3.peg.3247	Beta-fimbriae probable major subunit	Absent	Absent	Absent	Absent	Absent	Absent
1	840	87	fig|449306535.3.peg.840	COG0477: Permeases of the major facilitator superfamily	Absent	Absent	Absent	Absent	Absent	Absent
1	600	1081	fig|449306535.3.peg.600	COG0553: Superfamily II DNA/RNA helicases, SNF2 family	Absent	Absent	Absent	Absent	Absent	Absent
1	349	251	fig|449306535.3.peg.349	COG0863: DNA modification methylase	Absent	Absent	Absent	Absent	Absent	Absent
1	3659	289	fig|449306535.3.peg.3659	COGs COG2378	Absent	Absent	Absent	Absent	Absent	Absent
1	1215	429	fig|449306535.3.peg.1215	conserved domain protein	Absent	Absent	Absent	Absent	Absent	Absent
1	856	57	fig|449306535.3.peg.856	Galactoside O-acetyltransferase (EC 2.3.1.18)	Absent	Absent	Absent	Absent	Absent	Absent
1	854	76	fig|449306535.3.peg.854	IS1 transposase orfA	Absent	Absent	Absent	Absent	Absent	Absent
1	3036	583	fig|449306535.3.peg.3036	mannose-6-phosphate isomerase, class I	Absent	Absent	Absent	Absent	Absent	Absent
1	855	98	fig|449306535.3.peg.855	Mobile element protein	Absent	Absent	Absent	Absent	Absent	Absent
1	842	295	fig|449306535.3.peg.842	NgrB	Absent	Absent	Absent	Absent	Absent	Absent
1	338	72	fig|449306535.3.peg.338	possible secretory protein	Absent	Absent	Absent	Absent	Absent	Absent
1	276	468	fig|449306535.3.peg.276	Probable poly(beta-D-mannuronate) O-acetylase (EC 2.3.1.-)	Absent	Absent	Absent	Absent	Absent	Absent
1	1761	130	fig|449306535.3.peg.1761	Probable tonB-dependent receptor yncD precursor	Absent	Absent	Absent	Absent	Absent	Absent
1	301	81	fig|449306535.3.peg.301	putative ORF-4	Absent	Absent	Absent	Absent	Absent	Absent
1	277	368	fig|449306535.3.peg.277	putative periplasmic protein	Absent	Absent	Absent	Absent	Absent	Absent
1	278	142	fig|449306535.3.peg.278	putative periplasmic protein	Absent	Absent	Absent	Absent	Absent	Absent
1	601	524	fig|449306535.3.peg.601	putative; ORF located using Glimmer/Genemark	Absent	Absent	Absent	Absent	Absent	Absent
1	236	81	fig|449306535.3.peg.236	RelB protein (antitoxin to RelE)	Absent	Absent	Absent	Absent	Absent	Absent
1	237	96	fig|449306535.3.peg.237	RelE antibacterial toxin protein	Absent	Absent	Absent	Absent	Absent	Absent
1	48	42	fig|449306535.3.peg.48	Sodium-dependent phosphate transporter	Absent	Absent	Absent	Absent	Absent	Absent
1	3154	59	fig|449306535.3.peg.3154	Type I restriction-modification system, specificity subunit S (EC 3.1.21.3)	Absent	Absent	Absent	Absent	Absent	Absent
1	3010	362	fig|449306535.3.peg.3010	Prophage Lp2 protein 6	Absent	Absent	Absent	Absent	Absent	Absent
1	3165	332	fig|449306535.3.peg.3165	Phage capsid and scaffold	Absent	Absent	Absent	Absent	Absent	Absent
1	3662	50	fig|449306535.3.peg.3662	Phage DNA binding protein	Absent	Absent	Absent	Absent	Absent	Absent
1	353	40	fig|449306535.3.peg.353	putative phage tail protein	Absent	Absent	Absent	Absent	Absent	Absent
1	3581	123	fig|449306535.3.peg.3581	conserved hypothetical protein	Absent	Absent	Absent	Absent	Absent	Absent
1	319	114	fig|449306535.3.peg.319	FIG00626372: hypothetical protein	Absent	Absent	Absent	Absent	Absent	Absent
1	3774	430	fig|449306535.3.peg.3774	FIG00627077: hypothetical protein	Absent	Absent	Absent	Absent	Absent	Absent
1	279	484	fig|449306535.3.peg.279	FIG00638699: hypothetical protein	Absent	Absent	Absent	Absent	Absent	Absent
1	3661	54	fig|449306535.3.peg.3661	FIG01045690: hypothetical protein	Absent	Absent	Absent	Absent	Absent	Absent
1	3152	1098	fig|449306535.3.peg.3152	FIG01047590: hypothetical protein	Absent	Absent	Absent	Absent	Absent	Absent
1	3153	2039	fig|449306535.3.peg.3153	helicase related protein	Absent	Absent	Absent	Absent	Absent	Absent
1	285	41	fig|449306535.3.peg.285	hypothetical protein	Absent	Absent	Absent	Absent	Absent	Absent
1	316	41	fig|449306535.3.peg.316	hypothetical protein	Absent	Absent	Absent	Absent	Absent	Absent
1	123	49	fig|449306535.3.peg.123	hypothetical protein	Absent	Absent	Absent	Absent	Absent	Absent
1	150	87	fig|449306535.3.peg.150	hypothetical protein	Absent	Absent	Absent	Absent	Absent	Absent
1	29	38	fig|449306535.3.peg.29	hypothetical protein	Absent	Absent	Absent	Absent	Absent	Absent
1	323	40	fig|449306535.3.peg.323	hypothetical protein	Absent	Absent	Absent	Absent	Absent	Absent
1	324	39	fig|449306535.3.peg.324	hypothetical protein	Absent	Absent	Absent	Absent	Absent	Absent
1	329	298	fig|449306535.3.peg.329	hypothetical protein	Absent	Absent	Absent	Absent	Absent	Absent
1	330	72	fig|449306535.3.peg.330	hypothetical protein	Absent	Absent	Absent	Absent	Absent	Absent
1	348	65	fig|449306535.3.peg.348	hypothetical protein	Absent	Absent	Absent	Absent	Absent	Absent
1	388	59	fig|449306535.3.peg.388	hypothetical protein	Absent	Absent	Absent	Absent	Absent	Absent
1	449	65	fig|449306535.3.peg.449	hypothetical protein	Absent	Absent	Absent	Absent	Absent	Absent
1	450	367	fig|449306535.3.peg.450	hypothetical protein	Absent	Absent	Absent	Absent	Absent	Absent
1	451	66	fig|449306535.3.peg.451	hypothetical protein	Absent	Absent	Absent	Absent	Absent	Absent
1	453	80	fig|449306535.3.peg.453	hypothetical protein	Absent	Absent	Absent	Absent	Absent	Absent
1	454	42	fig|449306535.3.peg.454	hypothetical protein	Absent	Absent	Absent	Absent	Absent	Absent
1	455	410	fig|449306535.3.peg.455	hypothetical protein	Absent	Absent	Absent	Absent	Absent	Absent
1	467	46	fig|449306535.3.peg.467	hypothetical protein	Absent	Absent	Absent	Absent	Absent	Absent
1	557	47	fig|449306535.3.peg.557	hypothetical protein	Absent	Absent	Absent	Absent	Absent	Absent
1	590	48	fig|449306535.3.peg.590	hypothetical protein	Absent	Absent	Absent	Absent	Absent	Absent
1	591	53	fig|449306535.3.peg.591	hypothetical protein	Absent	Absent	Absent	Absent	Absent	Absent
1	599	50	fig|449306535.3.peg.599	hypothetical protein	Absent	Absent	Absent	Absent	Absent	Absent
1	617	395	fig|449306535.3.peg.617	hypothetical protein	Absent	Absent	Absent	Absent	Absent	Absent
1	841	118	fig|449306535.3.peg.841	hypothetical protein	Absent	Absent	Absent	Absent	Absent	Absent
1	843	320	fig|449306535.3.peg.843	hypothetical protein	Absent	Absent	Absent	Absent	Absent	Absent
1	844	404	fig|449306535.3.peg.844	hypothetical protein	Absent	Absent	Absent	Absent	Absent	Absent
1	848	99	fig|449306535.3.peg.848	hypothetical protein	Absent	Absent	Absent	Absent	Absent	Absent
1	851	66	fig|449306535.3.peg.851	hypothetical protein	Absent	Absent	Absent	Absent	Absent	Absent
1	916	39	fig|449306535.3.peg.916	hypothetical protein	Absent	Absent	Absent	Absent	Absent	Absent
1	977	51	fig|449306535.3.peg.977	hypothetical protein	Absent	Absent	Absent	Absent	Absent	Absent
1	1019	40	fig|449306535.3.peg.1019	hypothetical protein	Absent	Absent	Absent	Absent	Absent	Absent
1	1105	39	fig|449306535.3.peg.1105	hypothetical protein	Absent	Absent	Absent	Absent	Absent	Absent
1	1108	326	fig|449306535.3.peg.1108	hypothetical protein	Absent	Absent	Absent	Absent	Absent	Absent
1	1109	333	fig|449306535.3.peg.1109	hypothetical protein	Absent	Absent	Absent	Absent	Absent	Absent
1	1110	336	fig|449306535.3.peg.1110	hypothetical protein	Absent	Absent	Absent	Absent	Absent	Absent
1	1148	40	fig|449306535.3.peg.1148	hypothetical protein	Absent	Absent	Absent	Absent	Absent	Absent
1	1191	45	fig|449306535.3.peg.1191	hypothetical protein	Absent	Absent	Absent	Absent	Absent	Absent
1	1192	55	fig|449306535.3.peg.1192	hypothetical protein	Absent	Absent	Absent	Absent	Absent	Absent
1	1205	43	fig|449306535.3.peg.1205	hypothetical protein	Absent	Absent	Absent	Absent	Absent	Absent
1	1216	97	fig|449306535.3.peg.1216	hypothetical protein	Absent	Absent	Absent	Absent	Absent	Absent
1	1224	47	fig|449306535.3.peg.1224	hypothetical protein	Absent	Absent	Absent	Absent	Absent	Absent
1	1233	52	fig|449306535.3.peg.1233	hypothetical protein	Absent	Absent	Absent	Absent	Absent	Absent
1	1316	52	fig|449306535.3.peg.1316	hypothetical protein	Absent	Absent	Absent	Absent	Absent	Absent
1	1357	44	fig|449306535.3.peg.1357	hypothetical protein	Absent	Absent	Absent	Absent	Absent	Absent
1	1370	45	fig|449306535.3.peg.1370	hypothetical protein	Absent	Absent	Absent	Absent	Absent	Absent
1	1416	53	fig|449306535.3.peg.1416	hypothetical protein	Absent	Absent	Absent	Absent	Absent	Absent
1	1468	39	fig|449306535.3.peg.1468	hypothetical protein	Absent	Absent	Absent	Absent	Absent	Absent
1	1507	38	fig|449306535.3.peg.1507	hypothetical protein	Absent	Absent	Absent	Absent	Absent	Absent
1	1536	745	fig|449306535.3.peg.1536	hypothetical protein	Absent	Absent	Absent	Absent	Absent	Absent
1	1562	45	fig|449306535.3.peg.1562	hypothetical protein	Absent	Absent	Absent	Absent	Absent	Absent
1	1563	218	fig|449306535.3.peg.1563	hypothetical protein	Absent	Absent	Absent	Absent	Absent	Absent
1	1615	47	fig|449306535.3.peg.1615	hypothetical protein	Absent	Absent	Absent	Absent	Absent	Absent
1	1624	44	fig|449306535.3.peg.1624	hypothetical protein	Absent	Absent	Absent	Absent	Absent	Absent
1	1742	38	fig|449306535.3.peg.1742	hypothetical protein	Absent	Absent	Absent	Absent	Absent	Absent
1	1789	72	fig|449306535.3.peg.1789	hypothetical protein	Absent	Absent	Absent	Absent	Absent	Absent
1	1827	38	fig|449306535.3.peg.1827	hypothetical protein	Absent	Absent	Absent	Absent	Absent	Absent
1	1829	44	fig|449306535.3.peg.1829	hypothetical protein	Absent	Absent	Absent	Absent	Absent	Absent
1	1896	53	fig|449306535.3.peg.1896	hypothetical protein	Absent	Absent	Absent	Absent	Absent	Absent
1	1897	39	fig|449306535.3.peg.1897	hypothetical protein	Absent	Absent	Absent	Absent	Absent	Absent
1	1917	53	fig|449306535.3.peg.1917	hypothetical protein	Absent	Absent	Absent	Absent	Absent	Absent
1	1923	41	fig|449306535.3.peg.1923	hypothetical protein	Absent	Absent	Absent	Absent	Absent	Absent
1	2008	38	fig|449306535.3.peg.2008	hypothetical protein	Absent	Absent	Absent	Absent	Absent	Absent
1	2052	41	fig|449306535.3.peg.2052	hypothetical protein	Absent	Absent	Absent	Absent	Absent	Absent
1	2128	40	fig|449306535.3.peg.2128	hypothetical protein	Absent	Absent	Absent	Absent	Absent	Absent
1	2191	42	fig|449306535.3.peg.2191	hypothetical protein	Absent	Absent	Absent	Absent	Absent	Absent
1	2236	40	fig|449306535.3.peg.2236	hypothetical protein	Absent	Absent	Absent	Absent	Absent	Absent
1	2295	42	fig|449306535.3.peg.2295	hypothetical protein	Absent	Absent	Absent	Absent	Absent	Absent
1	2318	48	fig|449306535.3.peg.2318	hypothetical protein	Absent	Absent	Absent	Absent	Absent	Absent
1	2319	48	fig|449306535.3.peg.2319	hypothetical protein	Absent	Absent	Absent	Absent	Absent	Absent
1	2401	48	fig|449306535.3.peg.2401	hypothetical protein	Absent	Absent	Absent	Absent	Absent	Absent
1	2443	52	fig|449306535.3.peg.2443	hypothetical protein	Absent	Absent	Absent	Absent	Absent	Absent
1	2562	47	fig|449306535.3.peg.2562	hypothetical protein	Absent	Absent	Absent	Absent	Absent	Absent
1	2574	47	fig|449306535.3.peg.2574	hypothetical protein	Absent	Absent	Absent	Absent	Absent	Absent
1	2579	42	fig|449306535.3.peg.2579	hypothetical protein	Absent	Absent	Absent	Absent	Absent	Absent
1	2580	50	fig|449306535.3.peg.2580	hypothetical protein	Absent	Absent	Absent	Absent	Absent	Absent
1	2597	58	fig|449306535.3.peg.2597	hypothetical protein	Absent	Absent	Absent	Absent	Absent	Absent
1	2655	43	fig|449306535.3.peg.2655	hypothetical protein	Absent	Absent	Absent	Absent	Absent	Absent
1	2658	91	fig|449306535.3.peg.2658	hypothetical protein	Absent	Absent	Absent	Absent	Absent	Absent
1	2659	382	fig|449306535.3.peg.2659	hypothetical protein	Absent	Absent	Absent	Absent	Absent	Absent
1	2751	66	fig|449306535.3.peg.2751	hypothetical protein	Absent	Absent	Absent	Absent	Absent	Absent
1	2781	64	fig|449306535.3.peg.2781	hypothetical protein	Absent	Absent	Absent	Absent	Absent	Absent
1	2788	51	fig|449306535.3.peg.2788	hypothetical protein	Absent	Absent	Absent	Absent	Absent	Absent
1	2844	64	fig|449306535.3.peg.2844	hypothetical protein	Absent	Absent	Absent	Absent	Absent	Absent
1	2847	44	fig|449306535.3.peg.2847	hypothetical protein	Absent	Absent	Absent	Absent	Absent	Absent
1	2942	41	fig|449306535.3.peg.2942	hypothetical protein	Absent	Absent	Absent	Absent	Absent	Absent
1	3082	389	fig|449306535.3.peg.3082	hypothetical protein	Absent	Absent	Absent	Absent	Absent	Absent
1	3127	45	fig|449306535.3.peg.3127	hypothetical protein	Absent	Absent	Absent	Absent	Absent	Absent
1	3162	38	fig|449306535.3.peg.3162	hypothetical protein	Absent	Absent	Absent	Absent	Absent	Absent
1	3163	100	fig|449306535.3.peg.3163	hypothetical protein	Absent	Absent	Absent	Absent	Absent	Absent
1	3164	42	fig|449306535.3.peg.3164	hypothetical protein	Absent	Absent	Absent	Absent	Absent	Absent
1	3166	51	fig|449306535.3.peg.3166	hypothetical protein	Absent	Absent	Absent	Absent	Absent	Absent
1	3167	232	fig|449306535.3.peg.3167	hypothetical protein	Absent	Absent	Absent	Absent	Absent	Absent
1	3168	80	fig|449306535.3.peg.3168	hypothetical protein	Absent	Absent	Absent	Absent	Absent	Absent
1	3169	188	fig|449306535.3.peg.3169	hypothetical protein	Absent	Absent	Absent	Absent	Absent	Absent
1	3170	59	fig|449306535.3.peg.3170	hypothetical protein	Absent	Absent	Absent	Absent	Absent	Absent
1	3171	69	fig|449306535.3.peg.3171	hypothetical protein	Absent	Absent	Absent	Absent	Absent	Absent
1	3172	41	fig|449306535.3.peg.3172	hypothetical protein	Absent	Absent	Absent	Absent	Absent	Absent
1	3201	45	fig|449306535.3.peg.3201	hypothetical protein	Absent	Absent	Absent	Absent	Absent	Absent
1	3217	38	fig|449306535.3.peg.3217	hypothetical protein	Absent	Absent	Absent	Absent	Absent	Absent
1	3240	182	fig|449306535.3.peg.3240	hypothetical protein	Absent	Absent	Absent	Absent	Absent	Absent
1	3260	219	fig|449306535.3.peg.3260	hypothetical protein	Absent	Absent	Absent	Absent	Absent	Absent
1	3342	39	fig|449306535.3.peg.3342	hypothetical protein	Absent	Absent	Absent	Absent	Absent	Absent
1	3483	41	fig|449306535.3.peg.3483	hypothetical protein	Absent	Absent	Absent	Absent	Absent	Absent
1	3506	39	fig|449306535.3.peg.3506	hypothetical protein	Absent	Absent	Absent	Absent	Absent	Absent
1	3517	42	fig|449306535.3.peg.3517	hypothetical protein	Absent	Absent	Absent	Absent	Absent	Absent
1	3587	57	fig|449306535.3.peg.3587	hypothetical protein	Absent	Absent	Absent	Absent	Absent	Absent
1	3592	69	fig|449306535.3.peg.3592	hypothetical protein	Absent	Absent	Absent	Absent	Absent	Absent
1	3593	63	fig|449306535.3.peg.3593	hypothetical protein	Absent	Absent	Absent	Absent	Absent	Absent
1	3595	60	fig|449306535.3.peg.3595	hypothetical protein	Absent	Absent	Absent	Absent	Absent	Absent
1	3611	58	fig|449306535.3.peg.3611	hypothetical protein	Absent	Absent	Absent	Absent	Absent	Absent
1	3660	51	fig|449306535.3.peg.3660	hypothetical protein	Absent	Absent	Absent	Absent	Absent	Absent
1	3745	45	fig|449306535.3.peg.3745	hypothetical protein	Absent	Absent	Absent	Absent	Absent	Absent
1	3772	324	fig|449306535.3.peg.3772	hypothetical protein	Absent	Absent	Absent	Absent	Absent	Absent
1	3816	43	fig|449306535.3.peg.3816	hypothetical protein	Absent	Absent	Absent	Absent	Absent	Absent
1	3612	330	fig|449306535.3.peg.3612	hypothetical protein Pfl_5213	Absent	Absent	Absent	Absent	Absent	Absent
