# Supplementary material for: Complete genome sequence and phenotype microarray analysis of Cronobacter sakazakii SP291: a persistent isolate cultured from a powdered infant formula production facility
Source: Front Microbiol. 2013 Sep 2;4:256. doi: 10.3389/fmicb.2013.00256 (PMC3759002; doi:10.3389/fmicb.2013.00256)
Supplement: Table S5 — Annotated plasmid clusters of three complete genome, which include pSP291-1, pSP291-2, and pSP291-3 of C. sakazakii SP291, pESA2 and pESA3 of C. sakazakii ATCC BAA-894, as well as pCTU1, pCTU2, and pCTU3 of C. turicensis z3032. Plasmid group 1: pSP291-1, pESA3, and pCTU1; plasmid group 2: pSP291-2 and pCTU3. [file DataSheet5.XLSX]

## Sheet: plasmid group 1
Table S5- Annotated plasmid clusters of three complete genome, which include pSP291-1, pSP291-2, & pSP291-3 of C. sakazakii SP291, pESA2 & pESA3 of C. sakazakii ATCC BAA-894, as well as pCTU1, pCTU2, & pCTU3 of C. turicensis z3032. plasmid group 1: pSP291-1, pESA3, & pCTU1; plasmid group 2: pSP291-2 & pCTU3
Gene id(pSP291-1)	Start	Stop	Strand	Length (bp)	Function	pESA3	pCTU1
fig|6666666.24083.peg.1	79	588	+	510	DNA replication protein	DNA replication protein	DNA replication protein
fig|6666666.24083.peg.10	8327	8962	+	636	probable transcription regulator protein, deoR family	probable transcription regulator protein, deoR family	probable transcription regulator protein, deoR family
fig|6666666.24083.peg.100	92177	92344	+	168	FIG00554149: hypothetical protein	FIG00554149: hypothetical protein	FIG00554149: hypothetical protein
fig|6666666.24083.peg.101	92469	95405	+	2937	FIG00553712: hypothetical protein	FIG00553712: hypothetical protein	FIG00553712: hypothetical protein
fig|6666666.24083.peg.102	97542	95467	-	2076	Glycogen debranching enzyme (EC 3.2.1.-)	Glycogen debranching enzyme (EC 3.2.1.-)	Glycogen debranching enzyme (EC 3.2.1.-)
fig|6666666.24083.peg.103	100142	97611	-	2532	Malto-oligosyltrehalose synthase (EC 5.4.99.15)	Malto-oligosyltrehalose synthase (EC 5.4.99.15)	Malto-oligosyltrehalose synthase (EC 5.4.99.15)
fig|6666666.24083.peg.104	101923	100139	-	1785	Malto-oligosyltrehalose trehalohydrolase (EC 3.2.1.141)	Malto-oligosyltrehalose trehalohydrolase (EC 3.2.1.141)	Malto-oligosyltrehalose trehalohydrolase (EC 3.2.1.141)
fig|6666666.24083.peg.105	103548	102229	-	1320	HipA protein	HipA protein	HipA protein
fig|6666666.24083.peg.106	103832	103551	-	282	FIG00553464: hypothetical protein	FIG00553464: hypothetical protein	FIG00553464: hypothetical protein
fig|6666666.24083.peg.107	104847	103963	-	885	iron-chelator utilization protein	iron-chelator utilization protein	iron-chelator utilization protein
fig|6666666.24083.peg.108	106055	104844	-	1212	FIG00639052: hypothetical protein	FIG00639052: hypothetical protein	FIG00639052: hypothetical protein
fig|6666666.24083.peg.109	106191	107939	+	1749	Citrate:6-N-acetyl-6-N-hydroxy-L-lysine ligase, alpha subunit (EC 6.3.2.27), aerobactin biosynthesis protein IucA @ Siderophore synthetase superfamily, group A @ Siderophore synthetase large component, acetyltransferase	Citrate:6-N-acetyl-6-N-hydroxy-L-lysine ligase, alpha subunit (EC 6.3.2.27), aerobactin biosynthesis protein IucA @ Siderophore synthetase superfamily, group A @ Siderophore synthetase large component, acetyltransferase	Citrate:6-N-acetyl-6-N-hydroxy-L-lysine ligase, alpha subunit (EC 6.3.2.27), aerobactin biosynthesis protein IucA @ Siderophore synthetase superfamily, group A @ Siderophore synthetase large component, acetyltransferase
fig|6666666.24083.peg.11	9019	9402	+	384	FIG00553587: hypothetical protein	FIG00553587: hypothetical protein	FIG00553587: hypothetical protein
fig|6666666.24083.peg.110	107932	108879	+	948	N6-hydroxylysine O-acetyltransferase (EC 2.3.1.102), aerobactin biosynthesis protein IucB @ Siderophore synthetase small component, acetyltransferase	N6-hydroxylysine O-acetyltransferase (EC 2.3.1.102), aerobactin biosynthesis protein IucB @ Siderophore synthetase small component, acetyltransferase	N6-hydroxylysine O-acetyltransferase (EC 2.3.1.102), aerobactin biosynthesis protein IucB @ Siderophore synthetase small component, acetyltransferase
fig|6666666.24083.peg.111	108876	110621	+	1746	Citrate:6-N-acetyl-6-N-hydroxy-L-lysine ligase, alpha subunit (EC 6.3.2.27), aerobactin biosynthesis protein IucA @ Siderophore synthetase superfamily, group C @ Siderophore synthetase component, ligase	Citrate:6-N-acetyl-6-N-hydroxy-L-lysine ligase, alpha subunit (EC 6.3.2.27), aerobactin biosynthesis protein IucA @ Siderophore synthetase superfamily, group C @ Siderophore synthetase component, ligase	Citrate:6-N-acetyl-6-N-hydroxy-L-lysine ligase, alpha subunit (EC 6.3.2.27), aerobactin biosynthesis protein IucA @ Siderophore synthetase superfamily, group C @ Siderophore synthetase component, ligase
fig|6666666.24083.peg.112	110618	111940	+	1323	L-lysine 6-monooxygenase [NADPH] (EC 1.14.13.59), aerobactin biosynthesis protein IucD @ Siderophore biosynthesis protein, monooxygenase	L-lysine 6-monooxygenase [NADPH] (EC 1.14.13.59), aerobactin biosynthesis protein IucD @ Siderophore biosynthesis protein, monooxygenase	L-lysine 6-monooxygenase [NADPH] (EC 1.14.13.59), aerobactin biosynthesis protein IucD @ Siderophore biosynthesis protein, monooxygenase
fig|6666666.24083.peg.113	111963	114158	+	2196	Aerobactin siderophore receptor IutA @ TonB-dependent siderophore receptor	Aerobactin siderophore receptor IutA @ TonB-dependent siderophore receptor	Aerobactin siderophore receptor IutA @ TonB-dependent siderophore receptor
fig|6666666.24083.peg.114	114534	114307	-	228	hypothetical protein	hypothetical protein	-
fig|6666666.24083.peg.115	115655	114687	-	969	Chromosome (plasmid) partitioning protein ParB	Chromosome (plasmid) partitioning protein ParB	Chromosome (plasmid) partitioning protein ParB
fig|6666666.24083.peg.116	116859	115663	-	1197	Chromosome (plasmid) partitioning protein ParA	Chromosome (plasmid) partitioning protein ParA	Chromosome (plasmid) partitioning protein ParA
fig|6666666.24083.peg.12	10345	9455	-	891	Putative transcriptional regulator	Putative transcriptional regulator	Putative transcriptional regulator
fig|6666666.24083.peg.13	11277	10507	-	771	Outer membrane protein V	Outer membrane protein V	Absent
fig|6666666.24083.peg.14	11402	12094	+	693	Two-component response regulator	Two-component response regulator	Absent
fig|6666666.24083.peg.15	12091	13269	+	1179	two-component system sensor protein	two-component system sensor protein	Absent
fig|6666666.24083.peg.16	13363	14514	+	1152	Efflux membrane fusion protein, RND family	COG0845: Membrane-fusion protein	Absent
fig|6666666.24083.peg.17	14515	17565	+	3051	RND efflux transporter	RND efflux transporter	Absent
fig|6666666.24083.peg.18	17913	17557	-	357	hypothetical protein	hypothetical protein	hypothetical protein
fig|6666666.24083.peg.19	18404	17994	-	411	NUDIX hydrolase	NUDIX hydrolase	NUDIX hydrolase
fig|6666666.24083.peg.2	956	1573	+	618	phosphoglycerate mutase	phosphoglycerate mutase	phosphoglycerate mutase
fig|6666666.24083.peg.20	18894	18463	-	432	Histone acetyltransferase HPA2 and related acetyltransferases	Absent	Absent
fig|6666666.24083.peg.21	20055	19150	-	906	probable integral membrane protein NMA1777	probable integral membrane protein NMA1777	probable integral membrane protein NMA1777
fig|6666666.24083.peg.22	20083	20694	+	612	TetR-family transcriptional regulator	TetR-family transcriptional regulator	TetR-family transcriptional regulator
fig|6666666.24083.peg.23	20993	22300	+	1308	metabolite/H symporter, major facilitator superfamily (MFS)	metabolite/H symporter, major facilitator superfamily (MFS)	metabolite/H symporter, major facilitator superfamily (MFS)
fig|6666666.24083.peg.24	22329	23099	+	771	Hypothetical ABC transport system, periplasmic component	Hypothetical ABC transport system, periplasmic component	Absent
fig|6666666.24083.peg.25	23973	23074	-	900	LysR family transcriptional regulator YbhD	LysR family transcriptional regulator YbhD	Transcriptional regulator, LysR family
fig|6666666.24083.peg.26	24421	24101	-	321	hypothetical protein	hypothetical protein	hypothetical protein
fig|6666666.24083.peg.27	24445	25107	+	663	Transcriptional regulator, TetR family	Transcriptional regulator, TetR family	hypothetical protein
fig|6666666.24083.peg.28	25129	25440	+	312	hypothetical protein	hypothetical protein	hypothetical protein
fig|6666666.24083.peg.29	26215	25475	-	741	3&#39;,5&#39;-cyclic-nucleotide phosphodiesterase (EC 3.1.4.17)	3&#39;,5&#39;-cyclic-nucleotide phosphodiesterase (EC 3.1.4.17)	Absent
fig|6666666.24083.peg.3	1672	2439	+	768	INTEGRAL MEMBRANE PROTEIN (Rhomboid family)	INTEGRAL MEMBRANE PROTEIN (Rhomboid family)	INTEGRAL MEMBRANE PROTEIN (Rhomboid family)
fig|6666666.24083.peg.30	26627	26349	-	279	FIG00554667: hypothetical protein	FIG00554667: hypothetical protein	FIG00554667: hypothetical protein
fig|6666666.24083.peg.31	26964	26665	-	300	FIG00554127: hypothetical protein	FIG00554127: hypothetical protein	FIG00554127: hypothetical protein
fig|6666666.24083.peg.32	27773	28990	+	1218	Hypothetical protein ycgF	Hypothetical protein ycgF	Hypothetical protein ycgF
fig|6666666.24083.peg.33	29225	29968	+	744	Putative HTH-type transcriptional regulator ycgE	Putative HTH-type transcriptional regulator ycgE	Putative HTH-type transcriptional regulator ycgE
fig|6666666.24083.peg.34	31957	30047	-	1911	Methyl-accepting chemotaxis protein I (serine chemoreceptor protein)	Methyl-accepting chemotaxis protein I (serine chemoreceptor protein)	Methyl-accepting chemotaxis protein I (serine chemoreceptor protein)
fig|6666666.24083.peg.35	32390	32776	+	387	Prolyl endopeptidase (EC 3.4.21.26)	Prolyl endopeptidase (EC 3.4.21.26)	Prolyl endopeptidase (EC 3.4.21.26)
fig|6666666.24083.peg.36	33328	32813	-	516	putative acetyltransferase	putative acetyltransferase	putative acetyltransferase
fig|6666666.24083.peg.37	33297	33449	+	153	hypothetical protein	Absent	Absent
fig|6666666.24083.peg.38	33430	33753	+	324	FIG00553914: hypothetical protein	FIG00553914: hypothetical protein	FIG00553914: hypothetical protein
fig|6666666.24083.peg.39	33746	34144	+	399	FIG00554009: hypothetical protein	FIG00554009: hypothetical protein	FIG00554009: hypothetical protein
fig|6666666.24083.peg.4	2563	3621	+	1059	FIG00553537: hypothetical protein	FIG00553537: hypothetical protein	FIG00553537: hypothetical protein
fig|6666666.24083.peg.40	34117	34842	+	726	Transcriptional regulator, ArsR family	Transcriptional regulator, ArsR family	Transcriptional regulator, ArsR family
fig|6666666.24083.peg.41	34924	35745	+	822	Non-heme chloroperoxidase (EC 1.11.1.10)	Non-heme chloroperoxidase (EC 1.11.1.10)	Non-heme chloroperoxidase (EC 1.11.1.10)
fig|6666666.24083.peg.42	37168	35792	-	1377	PTS system, beta-glucoside-specific IIB component (EC 2.7.1.69) / PTS system, beta-glucoside-specific IIC component (EC 2.7.1.69) / PTS system, beta-glucoside-specific IIA component (EC 2.7.1.69)	PTS system, beta-glucoside-specific IIB component (EC 2.7.1.69) / PTS system, beta-glucoside-specific IIC component (EC 2.7.1.69) / PTS system, beta-glucoside-specific IIA component (EC 2.7.1.69)	PTS system, beta-glucoside-specific IIB component (EC 2.7.1.69) / PTS system, beta-glucoside-specific IIC component (EC 2.7.1.69) / PTS system, beta-glucoside-specific IIA component (EC 2.7.1.69)
fig|6666666.24083.peg.43	37280	37393	+	114	hypothetical protein	Absent	Absent
fig|6666666.24083.peg.44	37446	38645	+	1200	Starvation sensing protein RspA	Starvation sensing protein RspA	Starvation sensing protein RspA
fig|6666666.24083.peg.45	39352	38633	-	720	Transcriptional regulator, GntR family	Transcriptional regulator, GntR family	Transcriptional regulator, GntR family
fig|6666666.24083.peg.46	39488	39345	-	144	hypothetical protein	hypothetical protein	Absent
fig|6666666.24083.peg.47	39841	39548	-	294	hypothetical protein	hypothetical protein	Absent
fig|6666666.24083.peg.48	39980	40327	+	348	hypothetical protein	hypothetical protein	Absent
fig|6666666.24083.peg.49	40513	42054	+	1542	FIG00553515: hypothetical protein	FIG00553515: hypothetical protein	FIG00553515: hypothetical protein
fig|6666666.24083.peg.5	4156	3626	-	531	hypothetical protein	hypothetical protein	hypothetical protein
fig|6666666.24083.peg.50	42953	42138	-	816	hypothetical protein	hypothetical protein	Absent
fig|6666666.24083.peg.51	43539	44021	+	483	Uncharacterized protein ImpD	Uncharacterized protein ImpD	Uncharacterized protein ImpD
fig|6666666.24083.peg.52	44040	44978	+	939	FIG00553445: hypothetical protein	FIG00553445: hypothetical protein	FIG00553445: hypothetical protein
fig|6666666.24083.peg.53	45397	46872	+	1476	Trk system potassium uptake protein TrkG	Trk system potassium uptake protein TrkG	Trk system potassium uptake protein TrkG
fig|6666666.24083.peg.54	47338	46934	-	405	Arsenate reductase (EC 1.20.4.1)	Arsenate reductase (EC 1.20.4.1)	Arsenate reductase (EC 1.20.4.1)
fig|6666666.24083.peg.55	48665	47382	-	1284	Arsenic efflux pump protein	Arsenic efflux pump protein	Arsenic efflux pump protein
fig|6666666.24083.peg.56	49088	48753	-	336	Arsenical resistance operon repressor	Arsenical resistance operon repressor	Arsenical resistance operon repressor
fig|6666666.24083.peg.57	50065	49178	-	888	Dihydrodipicolinate synthase (EC 4.2.1.52)	Dihydrodipicolinate synthase (EC 4.2.1.52)	Dihydrodipicolinate synthase (EC 4.2.1.52)
fig|6666666.24083.peg.58	50995	50090	-	906	Permease of the drug/metabolite transporter (DMT) superfamily	Permease of the drug/metabolite transporter (DMT) superfamily	Permease of the drug/metabolite transporter (DMT) superfamily
fig|6666666.24083.peg.59	51060	52394	+	1335	Transcriptional regulator, GntR family domain / Aspartate aminotransferase (EC 2.6.1.1)	Transcriptional regulator, GntR family domain / Aspartate aminotransferase (EC 2.6.1.1)	Transcriptional regulator, GntR family domain / Aspartate aminotransferase (EC 2.6.1.1)
fig|6666666.24083.peg.6	4446	5654	+	1209	putative membrane protein	putative membrane protein	putative membrane protein
fig|6666666.24083.peg.60	53083	53304	+	222	Uncharacterized protein ImpB	Uncharacterized protein ImpB	Absent
fig|6666666.24083.peg.61	53313	53579	+	267	Uncharacterized protein ImpB	Uncharacterized protein ImpB	Absent
fig|6666666.24083.peg.62	53614	55155	+	1542	Uncharacterized protein ImpC	Uncharacterized protein ImpC	Absent
fig|6666666.24083.peg.63	55166	55603	+	438	Uncharacterized protein ImpJ/VasE	Uncharacterized protein ImpJ/VasE	Absent
fig|6666666.24083.peg.64	55665	55997	+	333	Uncharacterized protein ImpH/VasB	Absent	Absent
fig|6666666.24083.peg.65	55978	56505	+	528	FIG01220095: hypothetical protein	COG3521: Uncharacterized protein conserved in bacteria	Absent
fig|6666666.24083.peg.66	57288	56539	-	750	Thiol:disulfide interchange protein DsbG precursor	Thiol:disulfide interchange protein DsbG precursor	Thiol:disulfide interchange protein DsbG precursor
fig|6666666.24083.peg.67	59306	57285	-	2022	Membrane protein, suppressor for copper-sensitivity ScsB	Membrane protein, suppressor for copper-sensitivity ScsB	Absent
fig|6666666.24083.peg.68	59811	59353	-	459	Suppression of copper sensitivity: putative copper binding protein ScsA	Suppression of copper sensitivity: putative copper binding protein ScsA	Absent
fig|6666666.24083.peg.69	60116	59856	-	261	Putative inner membrane protein	Putative inner membrane protein	Putative inner membrane protein
fig|6666666.24083.peg.7	5970	6908	+	939	Protease VII (Omptin) precursor (EC 3.4.23.49)	Protease VII (Omptin) precursor (EC 3.4.23.49)	Absent
fig|6666666.24083.peg.70	60444	60689	+	246	hypothetical protein	Absent	Absent
fig|6666666.24083.peg.71	61006	61455	+	450	hypothetical protein	hypothetical protein	Absent
fig|6666666.24083.peg.72	61573	61818	+	246	FIG00554256: hypothetical protein	FIG00554256: hypothetical protein	FIG00554256: hypothetical protein
fig|6666666.24083.peg.73	62652	61894	-	759	ABC transporter (iron.B12.siderophore.hemin) , ATP-binding component	ABC transporter (iron.B12.siderophore.hemin) , ATP-binding component	ABC transporter (iron.B12.siderophore.hemin) , ATP-binding component
fig|6666666.24083.peg.74	63689	62649	-	1041	ABC transporter (iron.B12.siderophore.hemin) , permease component	ABC transporter (iron.B12.siderophore.hemin) , permease component	ABC transporter (iron.B12.siderophore.hemin) , permease component
fig|6666666.24083.peg.75	64696	63689	-	1008	ABC transporter (iron.B12.siderophore.hemin) , periplasmic substrate-binding component	ABC transporter (iron.B12.siderophore.hemin) , periplasmic substrate-binding component	ABC transporter (iron.B12.siderophore.hemin) , periplasmic substrate-binding component
fig|6666666.24083.peg.76	64936	66171	+	1236	Transporter, MFS superfamily	Transporter, MFS superfamily	Transporter, MFS superfamily
fig|6666666.24083.peg.77	66774	66887	+	114	hypothetical protein	hypothetical protein	Absent
fig|6666666.24083.peg.78	67021	66908	-	114	hypothetical protein	hypothetical protein	hypothetical protein
fig|6666666.24083.peg.79	67464	68441	+	978	integrase/recombinase	integrase/recombinase	integrase/recombinase
fig|6666666.24083.peg.8	7112	7699	+	588	CpmJ protein	CpmJ protein	CpmJ protein
fig|6666666.24083.peg.80	68536	69759	+	1224	FIG00554779: hypothetical protein	FIG00554779: hypothetical protein	FIG00554779: hypothetical protein
fig|6666666.24083.peg.81	69753	71570	+	1818	FIG00553308: hypothetical protein	FIG00553308: hypothetical protein	FIG00553308: hypothetical protein
fig|6666666.24083.peg.82	71563	74724	+	3162	Helicase, C-terminal	Helicase, C-terminal	Helicase, C-terminal
fig|6666666.24083.peg.83	75405	74731	-	675	oxidoreductase, short-chain dehydrogenase/reductase family	oxidoreductase, short-chain dehydrogenase/reductase family	oxidoreductase, short-chain dehydrogenase/reductase family
fig|6666666.24083.peg.84	76021	75452	-	570	Phosphoglycerate mutase	Phosphoglycerate mutase	Phosphoglycerate mutase
fig|6666666.24083.peg.85	76303	76034	-	270	hypothetical protein	hypothetical protein	Absent
fig|6666666.24083.peg.86	78245	76587	-	1659	Methyl-accepting chemotaxis protein I (serine chemoreceptor protein)	Methyl-accepting chemotaxis protein I (serine chemoreceptor protein)	Methyl-accepting chemotaxis protein I (serine chemoreceptor protein)
fig|6666666.24083.peg.87	78540	79340	+	801	beta-lactamase-like protein	beta-lactamase-like protein	beta-lactamase-like protein
fig|6666666.24083.peg.88	80177	79362	-	816	Guanine deaminase (EC 3.5.4.3)	Guanine deaminase (EC 3.5.4.3)	Guanine deaminase (EC 3.5.4.3)
fig|6666666.24083.peg.89	80677	80174	-	504	Guanine deaminase (EC 3.5.4.3)	Guanine deaminase (EC 3.5.4.3)	Guanine deaminase (EC 3.5.4.3)
fig|6666666.24083.peg.9	7744	8235	+	492	CpmK protein	CpmK protein	CpmK protein
fig|6666666.24083.peg.90	81250	81846	+	597	Glutathione S-transferase (EC 2.5.1.18)	Glutathione S-transferase (EC 2.5.1.18)	Absent
fig|6666666.24083.peg.91	82212	81886	-	327	FIG00554159: hypothetical protein	FIG00554159: hypothetical protein	FIG00554159: hypothetical protein
fig|6666666.24083.peg.92	82357	82536	+	180	hypothetical protein	Absent	Absent
fig|6666666.24083.peg.93	84457	82511	-	1947	Methyl-accepting chemotaxis protein I (serine chemoreceptor protein)	Methyl-accepting chemotaxis protein I (serine chemoreceptor protein)	Methyl-accepting chemotaxis protein I (serine chemoreceptor protein)
fig|6666666.24083.peg.94	85645	84821	-	825	hypothetical protein	hypothetical protein	hypothetical protein
fig|6666666.24083.peg.95	86038	86178	+	141	hypothetical protein	hypothetical protein	Absent
fig|6666666.24083.peg.96	87419	86163	-	1257	FIG00554570: hypothetical protein	FIG00554570: hypothetical protein	FIG00554570: hypothetical protein
fig|6666666.24083.peg.97	90340	87626	-	2715	Magnesium transporting ATPase, P-type 1 (EC 3.6.3.2)	Magnesium transporting ATPase, P-type 1 (EC 3.6.3.2)	Magnesium transporting ATPase, P-type 1 (EC 3.6.3.2)
fig|6666666.24083.peg.98	90327	90443	+	117	hypothetical protein	hypothetical protein	Absent
fig|6666666.24083.peg.99	92027	90906	-	1122	FIG00553995: hypothetical protein	FIG00553995: hypothetical protein	FIG00553995: hypothetical protein

## Sheet: plasmid group 2
Genome annotation cluster: plasmid group 2
Gene id(pSP291-2)	Start	Stop	Strand	Length (bp)	function	pCTU3
fig|6666666.24084.peg.1	868	623	-	246	Heavy metal sensor histidine kinase	Heavy metal sensor histidine kinase
fig|6666666.24084.peg.10	6616	7353	+	738	Cell wall endopeptidase, family M23/M37	Cell wall endopeptidase, family M23/M37
fig|6666666.24084.peg.11	7584	7387	-	198	FIG00643033: hypothetical protein	FIG00643033: hypothetical protein
fig|6666666.24084.peg.12	8905	7625	-	1281	Lead, cadmium, zinc and mercury transporting ATPase (EC 3.6.3.3) (EC 3.6.3.5); Copper-translocating P-type ATPase (EC 3.6.3.4)	Lead, cadmium, zinc and mercury transporting ATPase (EC 3.6.3.3) (EC 3.6.3.5); Copper-translocating P-type ATPase (EC 3.6.3.4)
fig|6666666.24084.peg.13	10067	8955	-	1113	Lead, cadmium, zinc and mercury transporting ATPase (EC 3.6.3.3) (EC 3.6.3.5); Copper-translocating P-type ATPase (EC 3.6.3.4)	Lead, cadmium, zinc and mercury transporting ATPase (EC 3.6.3.3) (EC 3.6.3.5); Copper-translocating P-type ATPase (EC 3.6.3.4)
fig|6666666.24084.peg.14	10635	10195	-	441	CopG protein	CopG protein
fig|6666666.24084.peg.15	13867	10721	-	3147	Cobalt-zinc-cadmium resistance protein CzcA; Cation efflux system protein CusA	Cobalt-zinc-cadmium resistance protein CzcA; Cation efflux system protein CusA
fig|6666666.24084.peg.16	15008	13878	-	1131	Cobalt/zinc/cadmium efflux RND transporter, membrane fusion protein, CzcB family	Cobalt/zinc/cadmium efflux RND transporter, membrane fusion protein, CzcB family
fig|6666666.24084.peg.17	15120	15239	+	120	hypothetical protein	hypothetical protein
fig|6666666.24084.peg.18	15636	15283	-	354	Cation efflux system protein CusF precursor	Cation efflux system protein CusF precursor
fig|6666666.24084.peg.19	17050	15665	-	1386	Cation efflux system protein CusC precursor	Cation efflux system protein CusC precursor
fig|6666666.24084.peg.2	1364	843	-	522	Transcriptional regulatory protein pcoR	Transcriptional regulatory protein pcoR
fig|6666666.24084.peg.20	17216	17920	+	705	Copper-sensing two-component system response regulator CusR	Copper-sensing two-component system response regulator CusR
fig|6666666.24084.peg.21	17913	19388	+	1476	Osmosensitive K+ channel histidine kinase KdpD (EC 2.7.3.-)	Osmosensitive K+ channel histidine kinase KdpD (EC 2.7.3.-)
fig|6666666.24084.peg.22	19639	20070	+	432	hypothetical protein	Silver-binding protein
fig|6666666.24084.peg.23	20218	20568	+	351	putative exported protein	putative exported protein
fig|6666666.24084.peg.24	20970	20845	-	126	hypothetical protein	Absent
fig|6666666.24084.peg.25	21669	20986	-	684	Hnh endonuclease	Hnh endonuclease
fig|6666666.24084.peg.26	21899	21768	-	132	Hnh endonuclease	Hnh endonuclease
fig|6666666.24084.peg.27	22531	23523	+	993	FOG: GGDEF domain	Absent
fig|6666666.24084.peg.28	24069	24203	+	135	hypothetical protein	Absent
fig|6666666.24084.peg.29	24485	24706	+	222	hypothetical protein	Absent
fig|6666666.24084.peg.3	1522	1379	-	144	hypothetical protein	Absent
fig|6666666.24084.peg.30	25731	25156	-	576	FIG00642485: hypothetical protein	Absent
fig|6666666.24084.peg.31	26851	25739	-	1113	hypothetical protein APECO1_2271	Absent
fig|6666666.24084.peg.32	28623	27250	-	1374	hypothetical protein	Absent
fig|6666666.24084.peg.33	29755	28634	-	1122	replication protein	Transcriptional repressor pifC (Protein C)
fig|6666666.24084.peg.34	29815	30123	+	309	hypothetical protein	Absent
fig|6666666.24084.peg.35	30287	30589	+	303	hypothetical protein	Absent
fig|6666666.24084.peg.36	30656	31288	+	633	putative protein	Absent
fig|6666666.24084.peg.37	31318	32106	+	789	Resolvase	Resolvase
fig|6666666.24084.peg.38	32317	32099	-	219	hypothetical protein	hypothetical protein
fig|6666666.24084.peg.39	33358	32486	-	873	Replication initiation protein	Replication initiation protein
fig|6666666.24084.peg.4	2506	1577	-	930	Copper resistance protein D	Copper resistance protein D
fig|6666666.24084.peg.40	34062	33823	-	240	Plasmid partition protein ParG	Plasmid partition protein ParG
fig|6666666.24084.peg.41	34732	34115	-	618	Chromosome (plasmid) partitioning protein ParA	Chromosome (plasmid) partitioning protein ParA
fig|6666666.24084.peg.42	36014	35607	-	408	putative glutathione S-transferase	Absent
fig|6666666.24084.peg.43	36038	36202	+	165	hypothetical protein	Absent
fig|6666666.24084.peg.44	36405	37175	+	771	Putative membrane protein	conserved hypothetical membrane protein
fig|6666666.24084.peg.45	37502	37179	-	324	Putative membrane protein	hypothetical protein
fig|6666666.24084.peg.46	37852	37559	-	294	hypothetical protein	Absent
fig|6666666.24084.peg.47	37935	38132	+	198	transcriptional regulator, LysR family	Absent
fig|6666666.24084.peg.48	38687	38271	-	417	virulence associated protein C	virulence associated protein C
fig|6666666.24084.peg.49	38914	38684	-	231	Virulence-associated protein vagC	Virulence-associated protein vagC
fig|6666666.24084.peg.5	2891	2511	-	381	Copper resistance protein C precursor	Copper resistance protein C precursor
fig|6666666.24084.peg.50	39232	39098	-	135	hypothetical protein	Absent
fig|6666666.24084.peg.51	39304	39444	+	141	hypothetical protein	hypothetical protein
fig|6666666.24084.peg.52	39706	39551	-	156	hypothetical protein	hypothetical protein
fig|6666666.24084.peg.53	40368	40652	+	285	hypothetical protein	Absent
fig|6666666.24084.peg.54	40924	41118	+	195	hypothetical protein	Absent
fig|6666666.24084.peg.55	41155	41328	+	174	hypothetical protein	Absent
fig|6666666.24084.peg.56	41354	41473	+	120	hypothetical protein	Absent
fig|6666666.24084.peg.57	41445	41876	+	432	hypothetical protein	hypothetical protein
fig|6666666.24084.peg.58	42277	42423	+	147	hypothetical protein	hypothetical protein
fig|6666666.24084.peg.59	42482	43078	+	597	hypothetical protein	Absent
fig|6666666.24084.peg.6	3821	2931	-	891	Copper resistance protein B	Copper resistance protein B
fig|6666666.24084.peg.60	43634	43341	-	294	putative phage-associated acyl carrier protein	Absent
fig|6666666.24084.peg.61	44137	43628	-	510	S-adenosylmethionine:tRNA ribosyltransferase-isomerase (EC 5.-.-.-)	Absent
fig|6666666.24084.peg.62	44495	44328	-	168	hypothetical protein	Absent
fig|6666666.24084.peg.63	44728	45573	+	846	COG0477: Permeases of the major facilitator superfamily	Absent
fig|6666666.24084.peg.64	46246	46431	+	186	hypothetical protein	Absent
fig|6666666.24084.peg.65	46644	47645	+	1002	FIG01046273: hypothetical protein	Absent
fig|6666666.24084.peg.66	47796	47635	-	162	hypothetical protein	Absent
fig|6666666.24084.peg.67	48170	47829	-	342	abortive infection protein	Absent
fig|6666666.24084.peg.68	48908	48654	-	255	hypothetical protein	Absent
fig|6666666.24084.peg.69	49884	48958	-	927	FIG01048484: hypothetical protein	Absent
fig|6666666.24084.peg.7	5008	3827	-	1182	Multicopper oxidase	Multicopper oxidase
fig|6666666.24084.peg.70	50132	49977	-	156	hypothetical protein	Absent
fig|6666666.24084.peg.71	50159	50419	+	261	hypothetical protein	Absent
fig|6666666.24084.peg.72	50406	50702	+	297	hypothetical protein	hypothetical protein
fig|6666666.24084.peg.73	51367	50933	-	435	probable copper-binding protein	probable copper-binding protein
fig|6666666.24084.peg.74	52086	51583	-	504	Heavy metal sensor histidine kinase	Heavy metal sensor histidine kinase
fig|6666666.24084.peg.8	5643	5005	-	639	Multicopper oxidase	Multicopper oxidase
fig|6666666.24084.peg.9	5878	6327	+	450	FIG00642830: hypothetical protein	FIG00642830: hypothetical protein

## Sheet: pSP291-3
Genome annotation of pSP291-3
Gene id(pSP291-3)	Start	Stop	Strand	Length (bp)	function
fig|6666666.24085.peg.1	4	249	+	246	mobilization protein MobC
fig|6666666.24085.peg.2	239	913	+	675	MbeA
fig|6666666.24085.peg.3	926	1417	+	492	MobB
fig|6666666.24085.peg.4	1424	1639	+	216	MobD
fig|6666666.24085.peg.5	1835	1954	+	120	hypothetical protein
fig|6666666.24085.peg.6	2541	2326	-	216	hypothetical protein
fig|6666666.24085.peg.7	3143	3325	+	183	hypothetical protein
