# Supplementary material for: Complete genome sequence and phenotype microarray analysis of Cronobacter sakazakii SP291: a persistent isolate cultured from a powdered infant formula production facility
Source: Front Microbiol. 2013 Sep 2;4:256. doi: 10.3389/fmicb.2013.00256 (PMC3759002; doi:10.3389/fmicb.2013.00256)
Supplement: Table S6 — Numerical data for all 20 PM plates of C. sakazakii SP291 and C. sakazakii ATCC BAA-894, along with the phenotype differences (greater than 20,000±1,800 unit) generated by Omnilog® software. [file DataSheet6.XLS]

## Sheet: PM_SP291
Table S6- Numerical data for all 20 PM plates of C. sakazakii SP291 and C. sakazakii ATCC BAA-894, along with the phenotype differences (greater than 20,000 ± 1,800 unit) generated by Omnilog® software.
Report Date: 31/10/2012 15:42:17
Strain Number	Speceis	ID
Test	Cronobacter sakazakii	SP291
Ref	Cronobacter sakazakii	ATCC BAA-894
Phenotypes Gained - Faster Growth / Resistance
Plate Type	Wells	Test	Growth	Mode of Action
PM01	C05	Tween 20	12860	C-Source,-,-,-,,,-,-,-,-,-,-,-,-,-,-,-,-
PM01	D05	Tween 40	24809	C-Source,-,-,-,,,-,-,-,-,-,-,-,-,-,-,-,-
PM01	E05	Tween 80	29708	C-Source,-,-,-,,,-,-,-,-,-,-,-,-,-,-,-,-
PM01	H12	2-Aminoethanol	17995	C-Source,alcohol,2 carbon,amine,,,Glycolosis,G3P,glycerolipid metabolism,-,-,-,-,-,-,-,-,-
PM01	D04	1,2-Propanediol	8791	C-Source,alcohol,3 carbon,,,,Glycolosis,oxaloacetate,Pyruvate,pyruvate metabolism,-,-,-,-,-,-,-,-
PM01	G05	L-Alanine	50845	C-Source,amino acid,amino acid,Ala,AA,,TCA,oxaloacetate,Pyruvate,-,-,-,-,-,-,-,-,-
PM01	A09	D-Alanine	49328	C-Source,amino acid,amino acid,Ala-D,AA,,TCA,oxaloacetate,Pyruvate,Ala,-,-,-,-,-,-,-,-
PM01	D01	L-Asparagine	47645	C-Source,amino acid,amino acid,Asn,AA,,TCA,oxaloacetate,Asp,Asn,-,-,-,-,-,-,-,-
PM01	A07	L-Aspartic Acid	38717	C-Source,amino acid,amino acid,Asp,AA,,TCA,oxaloacetate,Asp,-,-,-,-,-,-,-,-,-
PM01	D02	D-Aspartic Acid	8693	C-Source,amino acid,amino acid,Asp-D,AA,,TCA,oxaloacetate,Asp,-,-,-,-,-,-,-,-,-
PM01	E01	L-Glutamine	46291	C-Source,amino acid,amino acid,Gln,AA,,TCA,oxologlutarate,glutamate,Gln,-,-,-,-,-,-,-,-
PM01	E06	a-Hydroxyglutaric Acid-g-Lactone	12038	C-Source,amino acid,amino acid,Glu,,,Glycolosis,glucose,-,-,-,-,-,-,-,-,-,-
PM01	B12	L-Glutamic Acid	41217	C-Source,amino acid,amino acid,Glu,AA,,TCA,oxologlutarate,Glu,-,-,-,-,-,-,-,-,-
PM01	A08	L-Proline	42224	C-Source,amino acid,amino acid,Pro,AA,-,TCA,oxologlutarate,Glu,-,-,-,-,-,-,-,-,-
PM01	G03	L-Serine	47573	C-Source,amino acid,amino acid,Ser,AA,,TCA,oxaloacetate,Pyruvate,-,-,-,-,-,-,-,-,-
PM01	B01	D-Serine	7418	C-Source,amino acid,amino acid,Ser-D,AA,,TCA,oxaloacetate,Pyruvate,-,-,-,-,-,-,-,-,-
PM01	G04	L-Threonine	14187	C-Source,amino acid,amino acid,Thr,AA,,TCA,oxaloacetate,Pyruvate,Thr,-,-,-,-,-,-,-,-
PM01	F04	D-Threonine	9605	C-Source,amino acid,amino acid,Thr-D,AA,,TCA,oxaloacetate,Pyruvate,Thr,-,-,-,-,-,-,-,-
PM01	G06	Ala-Gly	43527	C-Source,amino acid,dipeptide,Ala,Gly,,TCA,oxaloacetate,Pyruvate,Ala,-,-,TCA,oxaloacetate,Pyruvate,
PM01	F01	Gly-Asp	40831	C-Source,amino acid,dipeptide,Gly,Asp,,TCA,oxaloacetate,Pyruvate,Gly,-,-,TCA,oxaloacetate,Asp,-,-,-
PM01	G01	Gly-Glu	28355	C-Source,amino acid,dipeptide,Gly,Glu,,TCA,oxaloacetate,Pyruvate,Gly,-,-,TCA,oxaloglutarate,Glu,-,-
PM01	H01	Gly-Pro	30101	C-Source,amino acid,dipeptide,Gly,Pro,,TCA,oxaloacetate,Pyruvate,Gly,-,-,TCA,oxaloglutarate,glutama
PM01	H11	b-Phenylethylamine	13678	C-Source,amino acid,intermediate,b-Phenylethylamine,AA,,TCA,Citrate,acetyl CoA,Phe,-,-,-,-,-,-,-,-
PM01	H04	Tyramine	11431	C-Source,amino acid,intermediate,Tyramine,AA,,TCA,succinate,tyr metabolism,-,-,-,-,-,-,-,-,-
PM01	A01	Background	11738	C-Source,Background,,,,,-,-,-,-,-,-,-,-,-,-,-,-
PM01	B03	Glycerol	50007	C-Source,carbohydrate,3 carbon,glycerol,,,Glycolosis,glycerate,-,-,-,-,-,-,-,-,-,-
PM01	B07	D,L-a-Glycerol Phosphate	38475	C-Source,carbohydrate,3 carbon,glycerol,Phosphate,,Glycolosis,G3P,-,-,-,-,-,-,-,-,-,-
PM01	D10	Lactulose	39963	C-Source,carbohydrate,disaccharide,galactose,fructose,,Glycolosis,glucose,Galactose Metabolism,-,-,
PM01	C11	D-Melibiose	51989	C-Source,carbohydrate,disaccharide,galactose,glucose,,Glycolosis,glucose,Galactose Metabolism,-,-,-
PM01	D09	a-D-Lactose	51717	C-Source,carbohydrate,disaccharide,galactose,glucose,,Glycolosis,glucose,Galactose Metabolism,-,-,-
PM01	A10	D-Trehalose	52130	C-Source,carbohydrate,disaccharide,glucose,,,Glycolosis,glucose,-,-,-,-,-,-,-,-,-,-
PM01	C10	Maltose	51492	C-Source,carbohydrate,disaccharide,glucose,,,Glycolosis,glucose,-,-,-,-,-,-,-,-,-,-
PM01	F11	D-Cellobiose	46666	C-Source,carbohydrate,disaccharide,glucose,,,Glycolosis,glucose,-,-,-,-,-,-,-,-,-,-
PM01	D11	Sucrose	53617	C-Source,carbohydrate,disaccharide,glucose,fructose,,Glycolosis,glucose,Starch and sucrose metaboli
PM01	H05	D-Psicose	15275	C-Source,carbohydrate,hexose,,,,-,-,-,-,-,-,-,-,-,-,-,-
PM01	C07	D-Fructose	50691	C-Source,carbohydrate,hexose,fructose,,,Glycolosis,fructose,-,-,-,-,-,-,-,-,-,-
PM01	E04	D-Fructose-6-Phosphate	10225	C-Source,carbohydrate,hexose,fructose,phosphate,,Glycolosis,fructose,-,-,-,-,-,-,-,-,-,-
PM01	B04	L-Fucose	9993	C-Source,carbohydrate,hexose,fucose,,,-,-,-,-,-,-,-,-,-,-,-,-
PM01	A06	D-Galactose	54073	C-Source,carbohydrate,hexose,galactose,,,Galactose Metabolism,-,-,-,-,-,-,-,-,-,-,-
PM01	A12	Dulcitol	19432	C-Source,carbohydrate,hexose,galactose,,,Galactose metabolism,-,-,-,-,-,-,-,-,-,-,-
PM01	D08	a-Methyl-D-Galactoside	43632	C-Source,carbohydrate,hexose,galactose,,,Galactose Metabolism,-,-,-,-,-,-,-,-,-,-,-
PM01	F08	Mucic Acid	13888	C-Source,carbohydrate,hexose,galactose,acid,,Galactose Metabolism,-,-,-,-,-,-,-,-,-,-,-
PM01	H10	D-Galacturonic Acid	52112	C-Source,carbohydrate,hexose,galactose,acid,,Galactose Metabolism,-,-,-,-,-,-,-,-,-,-,-
PM01	C09	a-D-Glucose	53737	C-Source,carbohydrate,hexose,glucose,,,Glycolosis,glucose,-,-,-,-,-,-,-,-,-,-
PM01	E08	b-Methyl-D-Glucoside	48348	C-Source,carbohydrate,hexose,glucose,,,Glycolosis,glucose,-,-,-,-,-,-,-,-,-,-
PM01	D03	D-Glucosaminic Acid	9500	C-Source,carbohydrate,hexose,glucose,acid,,Glycolosis,glucose,Aminosugars metabolism,-,-,-,-,-,-,-,
PM01	H07	Glucuronamide	15382	C-Source,carbohydrate,hexose,glucose,amide,,Glycolosis,glucose,-,-,-,-,-,-,-,-,-,-
PM01	A03	N-Acetyl-D-Glucosamine	53261	C-Source,carbohydrate,hexose,glucose,amine,,Glycolosis,glucose,Glycosaminoglycan degradation,-,-,-,
PM01	B05	D-Glucuronic Acid	48479	C-Source,carbohydrate,hexose,glucose,carboxylate,,Glycolosis,glucose,-,-,-,-,-,-,-,-,-,-
PM01	B06	D-Gluconic Acid	53136	C-Source,carbohydrate,hexose,glucose,carboxylate,,Glycolosis,glucose,-,-,-,-,-,-,-,-,-,-
PM01	A04	D-Saccharic Acid	10658	C-Source,carbohydrate,hexose,glucose,dicarboxylate,,Glycolosis,glucose,Ascorbate and aldarate metab
PM01	C01	D-Glucose-6-Phosphate	12275	C-Source,carbohydrate,hexose,glucose,phosphate,,Glycolosis,glucose,-,-,-,-,-,-,-,-,-,-
PM01	E03	D-Glucose-1-Phosphate	10814	C-Source,carbohydrate,hexose,glucose,phosphate,,Glycolosis,glucose,-,-,-,-,-,-,-,-,-,-
PM01	F03	m-Inositol	46698	C-Source,carbohydrate,hexose,inositol,,,Galactose Metabolism,galactose,-,-,-,-,-,-,-,-,-,-
PM01	A11	D-Mannose	50818	C-Source,carbohydrate,hexose,mannose,,,Glycolosis,fructose,mannose,-,-,-,-,-,-,-,-,-
PM01	B11	D-Mannitol	50076	C-Source,carbohydrate,hexose,mannose,,,Glycolosis,fructose,mannose,-,-,-,-,-,-,-,-,-
PM01	G08	N-Acetyl-D-Mannosamine	52573	C-Source,carbohydrate,hexose,mannose,amine,,Glycolosis,fructose,mannose,-,-,-,-,-,-,-,-,-
PM01	C06	L-Rhamnose	48142	C-Source,carbohydrate,hexose,rhamnose,,,Glycolosis,fructose,mannose,-,-,-,-,-,-,-,-,-
PM01	B02	D-Sorbitol	16288	C-Source,carbohydrate,hexose,sorbose,,,Glycolosis,mannose,-,-,-,-,-,-,-,-,-,-
PM01	A02	L-Arabinose	50533	C-Source,carbohydrate,pentose,arabinose,,,Glycolosis,G3P,Pentose and glucuronate interconversions,-
PM01	H06	L-Lyxose	36630	C-Source,carbohydrate,pentose,lyxose,,,Pentose and glucuronate interconversions,-,-,-,-,-,-,-,-,-,-
PM01	C04	D-Ribose	55970	C-Source,carbohydrate,pentose,ribose,,,Pentose and glucuronate interconversions,-,-,-,-,-,-,-,-,-,-
PM01	E09	Adonitol	28051	C-Source,carbohydrate,pentose,ribose,,,Pentose and glucuronate interconversions,-,-,-,-,-,-,-,-,-,-
PM01	B08	D-Xylose	49184	C-Source,carbohydrate,pentose,xylose,,,Pentose and glucuronate interconversions,-,-,-,-,-,-,-,-,-,-
PM01	E10	Maltotriose	51884	C-Source,carbohydrate,trisaccharide,glucose,,,Glycolosis,glucose, 3.2.1.116,-,-,-,-,-,-,-,-,-
PM01	E02	m-Tartaric Acid	6925	C-Source,carboxylate,,,,,TCA,oxaloacetate,Glyoxylate and dicarboxylate metabolism,-,-,-,-,-,-,-,-,-
PM01	B10	Formic Acid	43030	C-Source,carboxylate,1 carbon,,,,Glyoxylate and dicarboxylate metabolism,-,-,-,-,-,-,-,-,-,-,-
PM01	F09	Glycolic Acid	11891	C-Source,carboxylate,2 carbon,,,,Glyoxylate and dicarboxylate metabolism,-,-,-,-,-,-,-,-,-,-,-
PM01	F10	Glyoxylic Acid	13377	C-Source,carboxylate,2 carbon,,,,Glyoxylate and dicarboxylate metabolism,-,-,-,-,-,-,-,-,-,-,-
PM01	C08	Acetic Acid	35956	C-Source,carboxylate,2 carbon,,,,Pyruvate metabolism,-,-,-,-,-,-,-,-,-,-,-
PM01	B09	D,L-Lactic acid	47364	C-Source,carboxylate,3 carbon,,,,,,,,,,,,,,,
PM01	F07	Propionic Acid	13722	C-Source,carboxylate,3 carbon,,,,Propanoate metabolism,-,-,-,-,-,-,-,-,-,-,-
PM01	G10	Methylpyruvate	46351	C-Source,carboxylate,3 carbon,,,,Pyruvate metabolism,-,-,-,-,-,-,-,-,-,-,-
PM01	H08	Pyruvic Acid	42553	C-Source,carboxylate,3 carbon,,,,Pyruvate metabolism,-,-,-,-,-,-,-,-,-,-,-
PM01	D07	a-Ketobutyric Acid	9528	C-Source,carboxylate,4 carbon,,,,Glycine, serine and threonine metabolism,-,-,-,-,-,-,-,-,-,-,-
PM01	G07	Acetoacetic Acid	12973	C-Source,carboxylate,4 carbon,,,,Pyruvate metabolism,-,-,-,-,-,-,-,-,-,-,-
PM01	F05	Fumaric Acid	38557	C-Source,carboxylate,4 carbon,,,,TCA,fumarate,-,-,-,-,-,-,-,-,-,-
PM01	C03	D,L-Malic Acid	34690	C-Source,carboxylate,4 carbon,,,,TCA,malinate,-,-,-,-,-,-,-,-,-,-
PM01	G12	L-Malic Acid	39914	C-Source,carboxylate,4 carbon,,,,TCA,malinate,-,-,-,-,-,-,-,-,-,-
PM01	E07	a-Hydroxybutyric Acid	17942	C-Source,carboxylate,4 carbon,,,,TCA,oxaloacetate,Pyruvate,gly ser thr metablolism,-,-,-,-,-,-,-,-
PM01	A05	Succinic Acid	34433	C-Source,carboxylate,4 carbon,,,,TCA,succinate,-,-,-,-,-,-,-,-,-,-
PM01	F06	Bromosuccinic Acid	18826	C-Source,carboxylate,4 carbon,,,,TCA,succinate,-,-,-,-,-,-,-,-,-,-
PM01	G09	Mono-Methylsuccinate	18337	C-Source,carboxylate,4 carbon,,,,TCA,succinate,-,-,-,-,-,-,-,-,-,-
PM01	G11	D-Malic Acid	10438	C-Source,carboxylate,4 carbon,,,,TCA,succinate,Butonanate metabolism,-,-,-,-,-,-,-,-,-
PM01	D06	a-Ketoglutaric Acid	11018	C-Source,carboxylate,5 carbon,,,,TCA,oxologlutarate,Glyoxylate and dicarboxylate metabolism,-,-,-,-
PM01	G02	Tricarballylic Acid	10132	C-Source,carboxylate,6 carbon,,,,-,-,-,-,-,-,-,-,-,-,-,-
PM01	F02	Citric Acid	45660	C-Source,carboxylate,6 carbon,,,,TCA,Citrate,-,-,-,-,-,-,-,-,-,-
PM01	H09	L-Galactonic Acid-g-Lactone	12204	C-Source,carboxylate,6 carbon,galactose,lactone,,Glycolosis,glucose,Ascorbate and aldarate metaboli
PM01	C02	D-Galactonic Acid-g-Lactone	49381	C-Source,carboxylate,6 carbon,galactose,lactone,,Glycolosis,glucose,Glactose metabolism,-,-,-,-,-,-
PM01	H02	p-Hydroxyphenyl Acetic Acid	13673	C-Source,carboxylate,aromatic,,,,TCA,Citrate,acetyl CoA,tryrosine metabolism,-,-,-,-,-,-,-,-
PM01	H03	m-Hydroxyphenyl Acetic Acid	10659	C-Source,carboxylate,aromatic,,,,TCA,Citrate,acetyl CoA,tryrosine metabolism,-,-,-,-,-,-,-,-
PM01	E11	2'-Deoxyadenosine	41125	C-Source,nucleoside,purine,adenine,,,Purine Metabolism,-,-,-,-,-,-,-,-,-,-,-
PM01	E12	Adenosine	43809	C-Source,nucleoside,purine,adenine,,,Purine Metabolism,-,-,-,-,-,-,-,-,-,-,-
PM01	F12	Inosine	33835	C-Source,nucleoside,purine,hypoxanthine,,,Purine Metabolism,-,-,-,-,-,-,-,-,-,-,-
PM01	C12	Thymidine	42550	C-Source,nucleoside,pyrimidine,thymine,,,Pyrimidine Metabolism,-,-,-,-,-,-,-,-,-,-,-
PM01	D12	Uridine	38141	C-Source,nucleoside,pyrimidine,uracil,,,Pyrimidine Metabolism,-,-,-,-,-,-,-,-,-,-,-
PM02	G02	L-Alaninamide	8747	C-Source,-,-,-,,,-,-,-,-,-,-,-,-,-,-,-,-
PM02	H10	2,3-Butanediol	12446	C-Source,alcohol,4 carbon,,,,Pyruvate metabolism,-,-,-,-,-,-,-,-,-,-,-
PM02	H12	3-Hydroxy 2-Butanone	14615	C-Source,alcohol,4 carbon,,,,Pyruvate metabolism,-,-,-,-,-,-,-,-,-,-,-
PM02	G01	Acetamide	9941	C-Source,amide,2 carbon,,,,-,-,-,-,-,-,-,-,-,-,-,-
PM02	H06	Sec-Butylamine	8258	C-Source,amine,4 carbon,,,,-,-,-,-,-,-,-,-,-,-,-,-
PM02	H07	D,L-Octopamine	10003	C-Source,amine,aromatic,,,,-,-,-,-,-,-,-,-,-,-,-,-
PM02	G04	L-Arginine	8685	C-Source,amino acid,amino acid,Arg,AA,,TCA,oxologlutarate,glutamate,Arg,-,-,-,-,-,-,-,-
PM02	G05	Glycine	8845	C-Source,amino acid,amino acid,Gly,AA,,TCA,oxaloacetate,Pyruvate,Gly,-,-,-,-,-,-,-,-
PM02	G06	L-Histidine	5981	C-Source,amino acid,amino acid,His,AA,,TCA,oxologlutarate,glutamate,His,-,-,-,-,-,-,-,-
PM02	G09	L-Isoleucine	8404	C-Source,amino acid,amino acid,Ile,AA,,TCA,succinyl CoA,Propionyl CoA,Ile,-,-,-,-,-,-,-,-
PM02	G10	L-Leucine	12551	C-Source,amino acid,amino acid,Leu,AA,,TCA,Citrate,acetyl CoA,Leu,-,-,-,-,-,-,-,-
PM02	G11	L-Lysine	12038	C-Source,amino acid,amino acid,Lys,AA,,TCA,Citrate,acetyl CoA,Lys,-,-,-,-,-,-,-,-
PM02	G12	L-Methionine	14408	C-Source,amino acid,amino acid,Met,AA,,TCA,succinyl CoA,propanoate metabolism,gly ser thr metabloli
PM02	H02	L-Phenylalanine	10193	C-Source,amino acid,amino acid,Phe,AA,,TCA,Citrate,acetyl CoA,Phe,-,-,-,-,-,-,-,-
PM02	H04	L-Valine	8771	C-Source,amino acid,amino acid,Val,AA,,TCA,succinyl CoA,Val,-,-,-,-,-,-,-,-,-
PM02	H03	L-Pyroglutamic Acid	9484	C-Source,amino acid,intermediate,5-Oxo-L-proline,AA,,TCA,oxologlutarate,Glu,-,-,-,-,-,-,-,-,-
PM02	G08	Hydroxy-L-Proline	9549	C-Source,amino acid,intermediate,Hydroxy-L-Proline,AA,,TCA,oxologlutarate,glutamate,glutamate semia
PM02	G07	L-Homoserine	6011	C-Source,amino acid,intermediate,L-Homoserine,AA,,TCA,oxaloacetate,Pyruvate,gly ser thr metablolism
PM02	H01	L-Ornithine	31123	C-Source,amino acid,intermediate,L-Ornithine,AA,,Urea cycle,ornithine,-,-,-,-,-,-,-,-,-,-
PM02	G03	N-Acetyl-L-Glutamic Acid	11178	C-Source,amino acid,intermediate,N-Acetyl-D,L-Glutamic Acid,AA,,TCA,oxologlutarate,Glu,-,-,-,-,-,-,
PM02	H08	Putrescine	34586	C-Source,amino acid,intermediate,Putrescine,AA,,TCA,oxologlutarate,glutamate,Arg,-,-,-,-,-,-,-,-
PM02	A01	Background	14490	C-Source,Background,,,,,-,-,-,-,-,-,-,-,-,-,-,-
PM02	B02	N-Acetyl-Neuraminic Acid	48463	C-Source,carbohydrate,11-carbon,neuraminic,amine,,-,-,-,-,-,-,-,-,-,-,-,-
PM02	H09	Dihydroxyacetone	47144	C-Source,carbohydrate,2 carbon,,,,Glycolosis,G3P,-,-,-,-,-,-,-,-,-,-
PM02	B10	i-Erythritol	11199	C-Source,carbohydrate,4 carbon,,,,-,-,-,-,-,-,-,-,-,-,-,-
PM02	H11	2,3-Butanone	13727	C-Source,carbohydrate,4 carbon,,,,Pyruvate metabolism,-,-,-,-,-,-,-,-,-,-,-
PM02	D03	Sedoheptulosan	10695	C-Source,carbohydrate,7 carbon,,,,-,-,-,-,-,-,-,-,-,-,-,-
PM02	B12	3-0-b-D-Galactopyranosyl-D-Arabinose	49766	C-Source,carbohydrate,disaccharide,galactose,arabinose,,Galactose Metabolism,-,-,-,-,-,-,-,-,-,-,-
PM02	C03	D-Lactitol	9967	C-Source,carbohydrate,disaccharide,galactose,glucitol,,Glycolosis,glucose,Galactose Metabolism,-,-,
PM02	C01	Gentiobiose	43556	C-Source,carbohydrate,disaccharide,glucose,,,Glycolosis,glucose,-,-,-,-,-,-,-,-,-,-
PM02	B04	Amygdalin	15251	C-Source,carbohydrate,disaccharide,glucose,aromatic,,Glycolosis,glucose,-,-,-,-,-,-,-,-,-,-
PM02	C12	Palatinose	49932	C-Source,carbohydrate,disaccharide,glucose,fructose,,Glycolosis,glucose,-,-,-,-,-,-,-,-,-,-
PM02	D07	Turanose	41576	C-Source,carbohydrate,disaccharide,glucose,fructose,,Glycolosis,glucose,-,-,-,-,-,-,-,-,-,-
PM02	F03	Melibionic Acid	47306	C-Source,carbohydrate,disaccharide,glucose,gluconic acid,,Glycolosis,glucose,-,-,-,-,-,-,-,-,-,-
PM02	C05	Maltitol	38963	C-Source,carbohydrate,disaccharide,glucose,sorbitol,,Glycolosis,glucose,-,-,-,-,-,-,-,-,-,-
PM02	B08	Arbutin	49293	C-Source,carbohydrate,hexose,aromatic,,,Glycolosis,glucose,-,-,-,-,-,-,-,-,-,-
PM02	B11	D-Fucose	17522	C-Source,carbohydrate,hexose,fucose,,,-,-,-,-,-,-,-,-,-,-,-,-
PM02	C06	a-Methyl-D-Galactoside	46437	C-Source,carbohydrate,hexose,galactose,,,Galactose Metabolism,-,-,-,-,-,-,-,-,-,-,-
PM02	C07	b-Methyl-D-Galactoside	48177	C-Source,carbohydrate,hexose,galactose,,,Galactose Metabolism,-,-,-,-,-,-,-,-,-,-,-
PM02	B01	N-Acetyl-D-Galactosamine	13552	C-Source,carbohydrate,hexose,galactose,amine,,Galactose Metabolism,-,-,-,-,-,-,-,-,-,-,-
PM02	C02	L-Glucose	11491	C-Source,carbohydrate,hexose,glucose,,,Glycolosis,glucose,-,-,-,-,-,-,-,-,-,-
PM02	C08	3-Methylglucose	17060	C-Source,carbohydrate,hexose,glucose,,,Glycolosis,glucose,-,-,-,-,-,-,-,-,-,-
PM02	C09	b-Methyl-D-Glucuronic Acid	11231	C-Source,carbohydrate,hexose,glucose,acid,,Glycolosis,glucose,-,-,-,-,-,-,-,-,-,-
PM02	E12	5-Keto-D-Gluconic Acid	15601	C-Source,carbohydrate,hexose,glucose,acid,,Glycolosis,glucose,-,-,-,-,-,-,-,-,-,-
PM02	E05	D-Glucosamine	50563	C-Source,carbohydrate,hexose,glucose,amine,,Glycolosis,glucose,-,-,-,-,-,-,-,-,-,-
PM02	D02	Salicin	44614	C-Source,carbohydrate,hexose,glucose,aromatic,,Glycolosis,glucose,-,-,-,-,-,-,-,-,-,-
PM02	C10	a-Methyl-D-Mannoside	13052	C-Source,carbohydrate,hexose,mannose,,,Glycolosis,fructose,mannose,-,-,-,-,-,-,-,-,-
PM02	D04	L-Sorbose	8947	C-Source,carbohydrate,hexose,sorbose,,,Glycolosis,fructose,mannose,-,-,-,-,-,-,-,-,-
PM02	D06	D-Tagatose	14553	C-Source,carbohydrate,hexose,tagulose,,,Galactose Metabolism,galactose,-,-,-,-,-,-,-,-,-,-
PM02	A06	Dextrin	11474	C-Source,carbohydrate,oligosaccharide,,,,-,-,-,-,-,-,-,-,-,-,-,-
PM02	A07	Gelatin	16073	C-Source,carbohydrate,oligosaccharide,,,,-,-,-,-,-,-,-,-,-,-,-,-
PM02	A08	Glycogen	16687	C-Source,carbohydrate,oligosaccharide,,,,-,-,-,-,-,-,-,-,-,-,-,-
PM02	A09	Inulin	14035	C-Source,carbohydrate,oligosaccharide,,,,-,-,-,-,-,-,-,-,-,-,-,-
PM02	A10	Laminarin	16322	C-Source,carbohydrate,oligosaccharide,,,,-,-,-,-,-,-,-,-,-,-,-,-
PM02	A11	Mannan	18768	C-Source,carbohydrate,oligosaccharide,,,,-,-,-,-,-,-,-,-,-,-,-,-
PM02	A12	Pectin	30022	C-Source,carbohydrate,oligosaccharide,galacturonate,acid,,-,-,-,-,-,-,-,-,-,-,-,-
PM02	D05	Stachyose	45915	C-Source,carbohydrate,oligosaccharide,glucose,fructose,galactose,Glycolosis,glucose,Galactose Metab
PM02	A02	Chondroitin Sulfate C	11009	C-Source,carbohydrate,oligosaccharide,glucose,galactose,,Glycolosis,glucose,Glycosaminoglycan degra
PM02	A03	a-Cyclodextrin	13158	C-Source,carbohydrate,oligosaccharide,maltose,,,-,-,-,-,-,-,-,-,-,-,-,-
PM02	A04	b-Cyclodextrin	13731	C-Source,carbohydrate,oligosaccharide,maltose,,,-,-,-,-,-,-,-,-,-,-,-,-
PM02	A05	g-Cyclodextrin	11948	C-Source,carbohydrate,oligosaccharide,maltose,,,-,-,-,-,-,-,-,-,-,-,-,-
PM02	B03	b-D-Allose	8738	C-Source,carbohydrate,pentose,,,,-,-,-,-,-,-,-,-,-,-,-,-
PM02	B05	D-Arabinose	12710	C-Source,carbohydrate,pentose,arabinose,,,Glycolosis,G3P,Pentose and glucuronate interconversions,-
PM02	B06	D-Arabitol	11726	C-Source,carbohydrate,pentose,arabinose,,,Glycolosis,G3P,Pentose and glucuronate interconversions,-
PM02	B07	L-Arabitol	11697	C-Source,carbohydrate,pentose,arabinose,,,Glycolosis,G3P,Pentose and glucuronate interconversions,-
PM02	C04	D-Melezitose	17476	C-Source,carbohydrate,pentose,lyxose,,,Pentose and glucuronate interconversions,-,-,-,-,-,-,-,-,-,-
PM02	B09	2-Deoxy-D-Ribose	11076	C-Source,carbohydrate,pentose,ribose,,,Pentose and glucuronate interconversions,-,-,-,-,-,-,-,-,-,-
PM02	F07	D-Ribono-1,4-Lactone	10273	C-Source,carbohydrate,pentose,ribose,,,Pentose and glucuronate interconversions,-,-,-,-,-,-,-,-,-,-
PM02	C11	b-Methyl-D-Xyloside	13676	C-Source,carbohydrate,pentose,xylose,,,Pentose and glucuronate interconversions,-,-,-,-,-,-,-,-,-,-
PM02	D08	Xylitol	12886	C-Source,carbohydrate,pentose,xylose,,,Pentose and glucuronate interconversions,-,-,-,-,-,-,-,-,-,-
PM02	D09	N-Acetyl-D-glucosaminitol	13194	C-Source,carbohydrate,pentose,xylose,,,Pentose and glucuronate interconversions,-,-,-,-,-,-,-,-,-,-
PM02	D01	D-Raffinose	50216	C-Source,carbohydrate,trisaccharide,galactose, glucose, fructose,Glycolosis,glucose,-,-,-,-,-,-,-,-
PM02	F09	Sorbic Acid	14729	C-Source,carboxylate,,,,,-,-,-,-,-,-,-,-,-,-,-,-
PM02	F04	Oxalic Acid	10106	C-Source,carboxylate,,,,,TCA,oxaloacetate,Glyoxylate and dicarboxylate metabolism,-,-,-,-,-,-,-,-,-
PM02	F08	Sebacic Acid	8958	C-Source,carboxylate,10 carbon,,,,-,-,-,-,-,-,-,-,-,-,-,-
PM02	F02	Malonic Acid	12245	C-Source,carboxylate,3 carbon,,,,beta-alanine metabolism,-,-,-,-,-,-,-,-,-,-,-
PM02	E10	2-Oxovaleric acid	10657	C-Source,carboxylate,3 carbon,,,,Pyruvate metabolism,-,-,-,-,-,-,-,-,-,-,-
PM02	F01	D-Lactic Acid Methyl Ester	14386	C-Source,carboxylate,3 carbon,,,,Pyruvate metabolism,-,-,-,-,-,-,-,-,-,-,-
PM02	F12	L-Tartaric Acid	12846	C-Source,carboxylate,4 carbon,,,,TCA,oxaloacetate,Glyoxylate and dicarboxylate metabolism,-,-,-,-,-
PM02	E08	b-Hydroxybutyric Acid	13689	C-Source,carboxylate,4 carbon,,,,TCA,oxaloacetate,pyruvate,Butonanate metabolism,-,-,-,-,-,-,-,-
PM02	D12	Butyric Acid	17679	C-Source,carboxylate,4 carbon,,,,TCA,oxologlutarate,Butonanate metabolism,-,-,-,-,-,-,-,-,-
PM02	D10	g-Amino-N-Butyric Acid	35330	C-Source,carboxylate,4 carbon,,,,TCA,oxologlutarate,Glu,-,-,-,-,-,-,-,-,-
PM02	F10	Succinamic Acid	15573	C-Source,carboxylate,4 carbon,,,,TCA,succinate,-,-,-,-,-,-,-,-,-,-
PM02	E09	g-Hydroxybutyric Acid	12792	C-Source,carboxylate,4 carbon,,,,TCA,succinate,Butonanate metabolism,-,-,-,-,-,-,-,-,-
PM02	F11	D-Tartaric Acid	7561	C-Source,carboxylate,4 carbon,-,,,-,-,-,-,-,-,-,-,-,-,-,-
PM02	D11	d-Amino Valeric Acid	13648	C-Source,carboxylate,5 carbon,,,,-,-,-,-,-,-,-,-,-,-,-,-
PM02	E11	Itaconic Acid	12105	C-Source,carboxylate,5 carbon,,,,Pyruvate metabolism,pyruvate,C5-Branched dibasic acid metabolism,-
PM02	F05	Oxalomalic Acid	8982	C-Source,carboxylate,6 carbon,,,,TCA,oxaloacetate,Glyoxylate and dicarboxylate metabolism,-,-,-,-,-
PM02	H05	D,L-Carnitine	8613	C-Source,carboxylate,7 carbon,,,,TCA,Citrate,acetyl CoA,lysine degadation,-,-,-,-,-,-,-,-
PM02	F06	Quinic Acid	10221	C-Source,carboxylate,7 carbon,,,,TCA,Citrate,acetyl CoA,phenylalanine metabolism,-,-,-,-,-,-,-,-
PM02	E06	2-Hydroxybenzoic acid	7174	C-Source,carboxylate,aromatic,,,,-,-,-,-,-,-,-,-,-,-,-,-
PM02	E07	4-Hydroxybenzoic Acid	10861	C-Source,carboxylate,aromatic,,,,TCA,Citrate,acetyl CoA,phenylalanine metabolism,-,-,-,-,-,-,-,-
PM02	E01	Capric Acid	7843	C-Source,carboxylate,fatty acid,10 carbon,,,-,-,-,-,-,-,-,-,-,-,-,-
PM02	E03	Citraconic Acid	8482	C-Source,carboxylate,fatty acid,5 carbon,,,-,-,-,-,-,-,-,-,-,-,-,-
PM02	E04	D,L-Citramalic Acid	8836	C-Source,carboxylate,fatty acid,5 carbon,,,-,-,-,-,-,-,-,-,-,-,-,-
PM02	E02	Caproic Acid	7214	C-Source,carboxylate,fatty acid,6 carbon,,,-,-,-,-,-,-,-,-,-,-,-,-
PM03	D10	Ethylenediamine	20961	N-Source,,,,,,,,,,,,,,,,,
PM03	E05	Formamide	7199	N-Source,amide,1 carbon,,,,-,-,-,-,-,-,-,-,-,-,-,-
PM03	E04	Acetamide	11062	N-Source,amide,2 carbon,,,,-,-,-,-,-,-,-,-,-,-,-,-
PM03	E07	D,L-Lactamide	6401	N-Source,amide,3 carbon,,,,-,-,-,-,-,-,-,-,-,-,-,-
PM03	D05	Methylamine	3785	N-Source,amine,1 carbon,,,,-,-,-,-,-,-,-,-,-,-,-,-
PM03	D08	Ethylamine	5440	N-Source,amine,2 carbon,,,,-,-,-,-,-,-,-,-,-,-,-,-
PM03	D09	Ethanolamine	9479	N-Source,amine,2 carbon,,,,TCA,Citrate,acetyl CoA,-,-,-,-,-,-,-,-,-
PM03	D07	N-Butylamine	3842	N-Source,amine,4 carbon,,,,-,-,-,-,-,-,-,-,-,-,-,-
PM03	D06	N-Amylamine	3265	N-Source,amine,5 carbon,,,,-,-,-,-,-,-,-,-,-,-,-,-
PM03	D04	Hydroxylamine	1312	N-Source,amine,NH3,,,,-,-,-,-,-,-,-,-,-,-,-,-
PM03	G07	D,L-a-Amino-N-Butyric Acid	6166	N-Source,amino acid,4 carbon,D,L-a-Amino-N-Butyric Acid,AA,,-,-,-,-,-,-,-,-,-,-,-,-
PM03	G12	a-Amino-N-Valeric Acid	8304	N-Source,amino acid,5 carbon,Leu,AA,,TCA,Citrate,acetyl CoA,Leu,-,-,-,-,-,-,-,-
PM03	G10	D,L-a-Amino-Caprylic Acid	10327	N-Source,amino acid,8 carbon,D,L-a-Amino- Caprylic Acid,AA,,-,-,-,-,-,-,-,-,-,-,-,-
PM03	A07	L-Alanine	39403	N-Source,amino acid,amino acid,Ala,AA,,TCA,oxaloacetate,Pyruvate,-,-,-,-,-,-,-,-,-
PM03	C03	D-Alanine	44817	N-Source,amino acid,amino acid,Ala-D,AA,,TCA,oxaloacetate,Pyruvate,Ala,-,-,-,-,-,-,-,-
PM03	A08	L-Arginine	32489	N-Source,amino acid,amino acid,Arg,AA,,TCA,oxologlutarate,glutamate,Arg,-,-,-,-,-,-,-,-
PM03	A09	L-Asparagine	45669	N-Source,amino acid,amino acid,Asn,AA,,TCA,oxaloacetate,Asp,Asn,-,-,-,-,-,-,-,-
PM03	C04	D-Asparagine	2694	N-Source,amino acid,amino acid,Asn-D,AA,,TCA,oxaloacetate,Asp,Asn,-,-,-,-,-,-,-,-
PM03	A10	L-Aspartic Acid	28659	N-Source,amino acid,amino acid,Asp,AA,,TCA,oxaloacetate,Asp,-,-,-,-,-,-,-,-,-
PM03	C05	D-Aspartic Acid	2240	N-Source,amino acid,amino acid,Asp-D,AA,,TCA,oxaloacetate,Asp,-,-,-,-,-,-,-,-,-
PM03	A11	L-Cysteine	26568	N-Source,amino acid,amino acid,Cys,AA,,TCA,oxaloacetate,Pyruvate,gly ser thr metablolism,Cys,-,-,-,
PM03	B01	L-Glutamine	45732	N-Source,amino acid,amino acid,Gln,AA,,TCA,oxologlutarate,glutamate,Gln,-,-,-,-,-,-,-,-
PM03	A12	L-Glutamic Acid	38188	N-Source,amino acid,amino acid,Glu,AA,,TCA,oxologlutarate,Glu,-,-,-,-,-,-,-,-,-
PM03	C06	D-Glutamic Acid	2745	N-Source,amino acid,amino acid,Glu-D,AA,,TCA,oxologlutarate,Glu,-,-,-,-,-,-,-,-,-
PM03	B02	Glycine	34122	N-Source,amino acid,amino acid,Gly,AA,,TCA,oxaloacetate,Pyruvate,Gly,-,-,-,-,-,-,-,-
PM03	B03	L-Histidine	13381	N-Source,amino acid,amino acid,His,AA,,TCA,oxologlutarate,glutamate,His,-,-,-,-,-,-,-,-
PM03	B04	L-Isoleucine	11794	N-Source,amino acid,amino acid,Ile,AA,,TCA,succinyl CoA,Propionyl CoA,Ile,-,-,-,-,-,-,-,-
PM03	B05	L-Leucine	12858	N-Source,amino acid,amino acid,Leu,AA,,TCA,Citrate,acetyl CoA,Leu,-,-,-,-,-,-,-,-
PM03	B06	L-Lysine	20893	N-Source,amino acid,amino acid,Lys,AA,,TCA,Citrate,acetyl CoA,Lys,-,-,-,-,-,-,-,-
PM03	C07	D-Lysine	5402	N-Source,amino acid,amino acid,Lys-D,AA,,TCA,Citrate,acetyl CoA,Lys,-,-,-,-,-,-,-,-
PM03	B07	L-Methionine	13995	N-Source,amino acid,amino acid,Met,AA,,TCA,succinyl CoA,propanoate metabolism,gly ser thr metabloli
PM03	B08	L-Phenylalanine	17354	N-Source,amino acid,amino acid,Phe,AA,,TCA,Citrate,acetyl CoA,Phe,-,-,-,-,-,-,-,-
PM03	B09	L-Proline	41825	N-Source,amino acid,amino acid,Pro,AA,-,TCA,oxologlutarate,Glu,-,-,-,-,-,-,-,-,-
PM03	B10	L-Serine	41726	N-Source,amino acid,amino acid,Ser,AA,,TCA,oxaloacetate,Pyruvate,-,-,-,-,-,-,-,-,-
PM03	C08	D-Serine	5527	N-Source,amino acid,amino acid,Ser-D,AA,,TCA,oxaloacetate,Pyruvate,-,-,-,-,-,-,-,-,-
PM03	B11	L-Threonine	36718	N-Source,amino acid,amino acid,Thr,AA,,TCA,oxaloacetate,Pyruvate,Thr,-,-,-,-,-,-,-,-
PM03	B12	L-Tryptophan	19660	N-Source,amino acid,amino acid,Trp,AA,,TCA,Citrate,acetyl CoA,Trp,-,-,-,-,-,-,-,-
PM03	C01	L-Tyrosine	25427	N-Source,amino acid,amino acid,Tyr,AA,,TCA,succinate,Tyr,-,-,-,-,-,-,-,-,-
PM03	C02	L-Valine	17857	N-Source,amino acid,amino acid,Val,AA,,TCA,succinyl CoA,Val,-,-,-,-,-,-,-,-,-
PM03	C09	D-Valine	17082	N-Source,amino acid,amino acid,Val-D,AA,,TCA,succinyl CoA,Val,-,-,-,-,-,-,-,-,-
PM03	H01	Ala-Asp	43385	N-Source,amino acid,dipeptide,Ala,Asp,,TCA,oxaloacetate,Pyruvate,Ala,-,-,TCA,oxaloacetate,Asp,-,-,-
PM03	H02	Ala-Gln	50485	N-Source,amino acid,dipeptide,Ala,Gln,,TCA,oxaloacetate,Pyruvate,Ala,-,-,TCA,oxaloglutarate,glutama
PM03	H03	Ala-Glu	45037	N-Source,amino acid,dipeptide,Ala,Glu,,TCA,oxaloacetate,Pyruvate,Ala,-,-,TCA,oxaloglutarate,Glu,-,-
PM03	H04	Ala-Gly	45351	N-Source,amino acid,dipeptide,Ala,Gly,,TCA,oxaloacetate,Pyruvate,Ala,-,-,TCA,oxaloacetate,Pyruvate,
PM03	H05	Ala-His	41179	N-Source,amino acid,dipeptide,Ala,His,,TCA,oxaloacetate,Pyruvate,Ala,-,-,TCA,oxaloglutarate,glutama
PM03	H06	Ala-Leu	40871	N-Source,amino acid,dipeptide,Ala,Leu,,TCA,oxaloacetate,Pyruvate,Ala,-,-,TCA,Citrate,acetyl CoA,Leu
PM03	H07	Ala-Thr	43760	N-Source,amino acid,dipeptide,Ala,Thr,,TCA,oxaloacetate,Pyruvate,Ala,-,-,TCA,oxaloacetate,Pyruvate,
PM03	H09	Gly-Gln	46880	N-Source,amino acid,dipeptide,Gly,Gln,,TCA,oxaloacetate,Pyruvate,Gly,-,-,TCA,oxaloglutarate,glutama
PM03	H10	Gly-Glu	42551	N-Source,amino acid,dipeptide,Gly,Glu,,TCA,oxaloacetate,Pyruvate,Gly,-,-,TCA,oxaloglutarate,Glu,-,-
PM03	H11	Gly-Met	21125	N-Source,amino acid,dipeptide,Gly,Met,,TCA,oxaloacetate,Pyruvate,Gly,-,-,TCA,succinyl CoA,propanoat
PM03	H08	Gly-Asn	45894	N-Source,amino acid,dipeptide,Gly-3,Asn,,TCA,oxaloacetate,Pyruvate,Gly,-,-,TCA,oxaloacetate,Asp,Asn
PM03	H12	Met-Ala	35909	N-Source,amino acid,dipeptide,Met,Ala,,TCA,succinyl CoA,propanoate metabolism,gly ser thr metabloli
PM03	D03	L-Pyroglutamic Acid	30546	N-Source,amino acid,intermediate,5-Oxo-L-proline,AA,,TCA,oxologlutarate,Glu,-,-,-,-,-,-,-,-,-
PM03	D12	Agmatine	39900	N-Source,amino acid,intermediate,Agmatine,AA,,TCA,oxologlutarate,glutamate,Arg,-,-,-,-,-,-,-,-
PM03	E02	b-Phenylethylamine	13151	N-Source,amino acid,intermediate,b-Phenylethylamine,AA,,TCA,Citrate,acetyl CoA,Phe,-,-,-,-,-,-,-,-
PM03	G11	d-Amino-N-Valeric Acid	20118	N-Source,amino acid,intermediate,d-Amino-N-Valeric Acid,AA,,TCA,Citrate,acetyl CoA,Leu,-,-,-,-,-,-,
PM03	E01	Histamine	12796	N-Source,amino acid,intermediate,Histamine,AA,,TCA,oxologlutarate,glutamate,His,-,-,-,-,-,-,-,-
PM03	C10	L-Citrulline	22835	N-Source,amino acid,intermediate,L-Citrulline,AA,,Urea cycle,citrulline,-,-,-,-,-,-,-,-,-,-
PM03	C11	L-Homoserine	14357	N-Source,amino acid,intermediate,L-Homoserine,AA,,TCA,oxaloacetate,Pyruvate,gly ser thr metablolism
PM03	C12	L-Ornithine	42737	N-Source,amino acid,intermediate,L-Ornithine,AA,,Urea cycle,ornithine,-,-,-,-,-,-,-,-,-,-
PM03	D01	N-Acetyl-L-Glutamic Acid	10509	N-Source,amino acid,intermediate,N-Acetyl-D,L-Glutamic Acid,AA,,TCA,oxologlutarate,Glu,-,-,-,-,-,-,
PM03	D02	N-Phthaloyl-L-Glutamic Acid	12480	N-Source,amino acid,intermediate,N-Phthaloyl-L-Glutamic Acid,AA,,TCA,oxologlutarate,Glu,-,-,-,-,-,-
PM03	D11	Putrescine	40026	N-Source,amino acid,intermediate,Putrescine,AA,,TCA,oxologlutarate,glutamate,Arg,-,-,-,-,-,-,-,-
PM03	E03	Tyramine	13427	N-Source,amino acid,intermediate,Tyramine,AA,,TCA,succinate,tyr metabolism,-,-,-,-,-,-,-,-,-
PM03	A01	Background	15683	N-Source,Background,,,,,-,-,-,-,-,-,-,-,-,-,-,-
PM03	E09	D-Galactosamine	13024	N-Source,carbohydrate,hexose,galactose,amine,,Galactose Metabolism,-,-,-,-,-,-,-,-,-,-,-
PM03	E12	N-Acetyl-D-Galactosamine	16969	N-Source,carbohydrate,hexose,galactose,amine,,Galactose Metabolism,-,-,-,-,-,-,-,-,-,-,-
PM03	E06	Glucuronamide	33815	N-Source,carbohydrate,hexose,glucose,amide,,Glycolosis,glucose,-,-,-,-,-,-,-,-,-,-
PM03	E08	D-Glucosamine	47891	N-Source,carbohydrate,hexose,glucose,amine,,Glycolosis,glucose,-,-,-,-,-,-,-,-,-,-
PM03	E11	N-Acetyl-D-Glucosamine	47125	N-Source,carbohydrate,hexose,glucose,amine,,Glycolosis,glucose,Glycosaminoglycan degradation,-,-,-,
PM03	E10	D-Mannosamine	25972	N-Source,carbohydrate,hexose,mannose,amine,,Glycolosis,fructose,mannose,-,-,-,-,-,-,-,-,-
PM03	F01	N-Acetyl-D-Mannosamine	47609	N-Source,carbohydrate,hexose,mannose,amine,,Glycolosis,fructose,mannose,-,-,-,-,-,-,-,-,-
PM03	G08	g-Amino-N-Butyric Acid	39110	N-Source,carboxylate,4 carbon,,,,TCA,oxologlutarate,Glu,-,-,-,-,-,-,-,-,-
PM03	G09	e-Amino-N-Caproic Acid	23663	N-Source,carboxylate,6 carbon,-,,,-,-,-,-,-,-,-,-,-,-,-,-
PM03	A03	Nitrite	10722	N-Source,nitrogen,N02,,,,Urea cycle,,,,,,,,,,,
PM03	A02	Ammonia	34007	N-Source,nitrogen,NH3,,,,Urea cycle,-,-,-,-,-,-,-,-,-,-,-
PM03	A04	Nitrate	3352	N-Source,nitrogen,NO3,,,,Urea cycle,-,-,-,-,-,-,-,-,-,-,-
PM03	A06	Biuret	8360	N-Source,nitrogen,urea,,,,Urea cycle,-,-,-,-,-,-,-,-,-,-,-
PM03	A05	Urea	18348	N-Source,nitrogen,urea,,,,Urea cycle,Arg,-,-,-,-,-,-,-,-,-,-
PM03	G04	Alloxan	27202	N-Source,nucleic acid,intermediate,,,,-,-,-,-,-,-,-,-,-,-,-,-
PM03	G05	Allantoin	19511	N-Source,nucleic acid,intermediate,,,,-,-,-,-,-,-,-,-,-,-,-,-
PM03	F02	Adenine	11742	N-Source,nucleic acid,purine,adenine,,,Purine Metabolism,-,-,-,-,-,-,-,-,-,-,-
PM03	F06	Guanine	18245	N-Source,nucleic acid,purine,guanine,,,Purine Metabolism,-,-,-,-,-,-,-,-,-,-,-
PM03	G03	Uric Acid	21523	N-Source,nucleic acid,purine,uric acid,,,Purine Metabolism,-,-,-,-,-,-,-,-,-,-,-
PM03	G01	Xanthine	23404	N-Source,nucleic acid,purine,xanthine,,,Purine Metabolism,-,-,-,-,-,-,-,-,-,-,-
PM03	F05	Cytosine	20277	N-Source,nucleic acid,pyrimidine,cytosine,,,Pyrimidine Metabolism,-,-,-,-,-,-,-,-,-,-,-
PM03	F08	Thymine	16485	N-Source,nucleic acid,pyrimidine,thymine,,,Pyrimidine Metabolism,-,-,-,-,-,-,-,-,-,-,-
PM03	F10	Uracil	17238	N-Source,nucleic acid,pyrimidine,uracil,,,Pyrimidine Metabolism,-,-,-,-,-,-,-,-,-,-,-
PM03	F03	Adenosine	42438	N-Source,nucleoside,purine,adenine,,,Purine Metabolism,-,-,-,-,-,-,-,-,-,-,-
PM03	F07	Guanosine	21508	N-Source,nucleoside,purine,guanine,,,Purine Metabolism,-,-,-,-,-,-,-,-,-,-,-
PM03	F12	Inosine	10009	N-Source,nucleoside,purine,hypoxanthine,,,Purine Metabolism,-,-,-,-,-,-,-,-,-,-,-
PM03	G02	Xanthosine	22450	N-Source,nucleoside,purine,xanthine,,,Purine Metabolism,-,-,-,-,-,-,-,-,-,-,-
PM03	F04	Cytidine	45515	N-Source,nucleoside,pyrimidine,cytosine,sulfur,,Pyrimidine Metabolism,-,-,-,-,-,-,-,-,-,-,-
PM03	F09	Thymidine	9634	N-Source,nucleoside,pyrimidine,thymine,,,Pyrimidine Metabolism,-,-,-,-,-,-,-,-,-,-,-
PM03	F11	Uridine	23443	N-Source,nucleoside,pyrimidine,uracil,,,Pyrimidine Metabolism,-,-,-,-,-,-,-,-,-,-,-
PM03	G06	Parabanic Acid	24929	N-Source,urea,3 carbon,,,,-,-,-,-,-,-,-,-,-,-,-,-
PM04	B02	Dithiophosphate	24556	P-Source,,,,,,-,-,-,-,-,-,-,-,-,-,-,-
PM04	E08	Methylene Diphosphonic Acid	18439	P-Source,,,,,,-,-,-,-,-,-,-,-,-,-,-,-
PM04	B01	Thiophosphate	21321	P-Source,-,-,-,,,-,-,-,-,-,-,-,-,-,-,-,-
PM04	E11	Inositol Hexaphosphate	22780	P-Source,-,-,-,,,-,-,-,-,-,-,-,-,-,-,-,-
PM04	E07	2-Aminoethyl Phosphonic Acid	19236	P-Source,alcohol,2 carbon,,,,-,-,-,-,-,-,-,-,-,-,-,-
PM04	D03	Cysteamine-S-Phosphate	16266	P-Source,amine,2 carbon,,,,-,-,-,-,-,-,-,-,-,-,-,-
PM04	E05	O-Phosphoryl-Ethanolamine	25923	P-Source,amine,2 carbon,,,,TCA,Citrate,acetyl CoA,-,-,-,-,-,-,-,-,-
PM04	D05	O-Phospho-D-Serine	24687	P-Source,amino acid,amino acid,O-Phospho-D-Serine,AA,,TCA,oxaloacetate,Pyruvate,Ser,Phosphate,-,-,-
PM04	E01	O-Phospho-D-Tyrosine	17445	P-Source,amino acid,amino acid,O-Phospho-D-Tyrosine,AA,,TCA,succinate,tyr metabolism,phosphate,-,-,
PM04	D06	O-Phospho-L-Serine	26652	P-Source,amino acid,amino acid,O-Phospho-L-Serine,AA,,TCA,oxaloacetate,Pyruvate,Ser,Phosphate,-,-,-
PM04	D07	O-Phospho-L-Threonine	26184	P-Source,amino acid,amino acid,O-Phospho-L-Threonine,AA,,TCA,oxaloacetate,Pyruvate,Thr,Phosphate,-,
PM04	E02	O-Phospho-L-Tyrosine	23842	P-Source,amino acid,amino acid,O-Phospho-L-Tyrosine,AA,,TCA,succinate,tyr metabolism,phosphate,-,-,
PM04	D04	Phospho-L-Arginine	31048	P-Source,amino acid,amino acid,Phospho-L-Arginine,AA,,TCA,oxologlutarate,glutamate,Arg,Phosphate,-,
PM04	E03	Phosphocreatine	25021	P-Source,amino acid,intermediate,Phosphocreatine,AA,,TCA,oxologlutarate,glutamate,Arg,-,-,-,-,-,-,-
PM04	A01	Background	20130	P-Source,Background,,,,,-,-,-,-,-,-,-,-,-,-,-,-
PM04	C02	Phospho-Glycolic Acid	24534	P-Source,carbohydrate,2 carbon,g3p,,,Glycolosis,G3P,-,-,-,-,-,-,-,-,-,-
PM04	B03	D,L-a-Glycerol Phosphate	30156	P-Source,carbohydrate,3 carbon,glycerol,Phosphate,,Glycolosis,G3P,-,-,-,-,-,-,-,-,-,-
PM04	B04	b-Glycerol Phosphate	21957	P-Source,carbohydrate,3 carbon,glycerol,Phosphate,,Glycolosis,G3P,-,-,-,-,-,-,-,-,-,-
PM04	B05	Carbamyl Phosphate	28164	P-Source,carbohydrate,3 carbon,glycerol,Phosphate,,Glycolosis,G3P,-,-,-,-,-,-,-,-,-,-
PM04	B06	D-2-Phospho-Glyceric Acid	27036	P-Source,carbohydrate,3 carbon,glycerol,Phosphate,,Glycolosis,G3P,-,-,-,-,-,-,-,-,-,-
PM04	B07	D-3-Phospho-Glyceric Acid	29445	P-Source,carbohydrate,3 carbon,glycerol,Phosphate,,Glycolosis,G3P,-,-,-,-,-,-,-,-,-,-
PM04	E04	Phosphoryl Choline	23738	P-Source,carbohydrate,3 carbon,glycerol,Phosphate,,Glycolosis,G3P,-,-,-,-,-,-,-,-,-,-
PM04	C01	Phosphoenol Pyruvate	27513	P-Source,carbohydrate,3 carbon,pyruvate,,,Glycolosis,pyruvate,-,-,-,-,-,-,-,-,-,-
PM04	C03	D-Glucose-1-Phosphate	25693	P-Source,carbohydrate,hexose,glucose,phosphate,,Glycolosis,glucose,-,-,-,-,-,-,-,-,-,-
PM04	C04	D-Glucose-6-Phosphate	24754	P-Source,carbohydrate,hexose,glucose,phosphate,,Glycolosis,glucose,-,-,-,-,-,-,-,-,-,-
PM04	C05	2-Deoxy-D-Glucose 6-Phosphate	24886	P-Source,carbohydrate,hexose,glucose,phosphate,,Glycolosis,glucose,-,-,-,-,-,-,-,-,-,-
PM04	C06	D-Glucosamine-6-Phosphate	26139	P-Source,carbohydrate,hexose,glucose,phosphate,,Glycolosis,glucose,-,-,-,-,-,-,-,-,-,-
PM04	C07	6-Phospho-Gluconic Acid	25907	P-Source,carbohydrate,hexose,glucose,phosphate,,Glycolosis,glucose,-,-,-,-,-,-,-,-,-,-
PM04	D01	D-Mannose-1-Phosphate	26099	P-Source,carbohydrate,hexose,mannose,Phosphate,,Glycolosis,fructose,mannose,-,-,-,-,-,-,-,-,-
PM04	D02	D-Mannose-6-Phosphate	25347	P-Source,carbohydrate,hexose,mannose,Phosphate,,Glycolosis,fructose,mannose,-,-,-,-,-,-,-,-,-
PM04	E06	Phosphono Acetic Acid	19770	P-Source,carboxylate,2 carbon,,,,Glycolosis,acetate,-,-,-,-,-,-,-,-,-,-
PM04	A08	Adenosine 2'-Monophosphate	28847	P-Source,nucleotide,purine,adenine,Phosphate,,Purine Metabolism,-,-,-,-,-,-,-,-,-,-,-
PM04	A09	Adenosine 3'-Monophosphate	42245	P-Source,nucleotide,purine,adenine,Phosphate,,Purine Metabolism,-,-,-,-,-,-,-,-,-,-,-
PM04	A10	Adenosine 5'-Monophosphate	12250	P-Source,nucleotide,purine,adenine,Phosphate,,Purine Metabolism,-,-,-,-,-,-,-,-,-,-,-
PM04	A11	Adenosine 2',3'-Cyclic Monophosphate	43655	P-Source,nucleotide,purine,adenine,Phosphate,,Purine Metabolism,-,-,-,-,-,-,-,-,-,-,-
PM04	A12	Adenosine 3',5'-Cyclic Monophosphate	29987	P-Source,nucleotide,purine,adenine,Phosphate,,Purine Metabolism,-,-,-,-,-,-,-,-,-,-,-
PM04	B08	Guanosine 2'-Monophosphate	28481	P-Source,nucleotide,purine,guanine,Phosphate,,Purine Metabolism,-,-,-,-,-,-,-,-,-,-,-
PM04	B09	Guanosine 3'-Monophosphate	29818	P-Source,nucleotide,purine,guanine,Phosphate,,Purine Metabolism,-,-,-,-,-,-,-,-,-,-,-
PM04	B10	Guanosine 5'-Monophosphate	29742	P-Source,nucleotide,purine,guanine,Phosphate,,Purine Metabolism,-,-,-,-,-,-,-,-,-,-,-
PM04	B11	Guanosine 2',3'-Cyclic Monophosphate	28433	P-Source,nucleotide,purine,guanine,Phosphate,,Purine Metabolism,-,-,-,-,-,-,-,-,-,-,-
PM04	B12	Guanosine 3',5'-Cyclic Monophosphate	24075	P-Source,nucleotide,purine,guanine,Phosphate,,Purine Metabolism,-,-,-,-,-,-,-,-,-,-,-
PM04	C08	Cytidine 2'-Monophosphate	22718	P-Source,nucleotide,pyrimidine,cytosine,Phosphate,,Pyrimidine Metabolism,-,-,-,-,-,-,-,-,-,-,-
PM04	C09	Cytidine 3'-Monophosphate	36028	P-Source,nucleotide,pyrimidine,cytosine,Phosphate,,Pyrimidine Metabolism,-,-,-,-,-,-,-,-,-,-,-
PM04	C10	Cytidine 5'-Monophosphate	40588	P-Source,nucleotide,pyrimidine,cytosine,Phosphate,,Pyrimidine Metabolism,-,-,-,-,-,-,-,-,-,-,-
PM04	C11	Cytidine 2',3'-Cyclic Monophosphate	40649	P-Source,nucleotide,pyrimidine,cytosine,Phosphate,,Pyrimidine Metabolism,-,-,-,-,-,-,-,-,-,-,-
PM04	C12	Cytidine 3',5'-Cyclic Monophosphate	27161	P-Source,nucleotide,pyrimidine,cytosine,Phosphate,,Pyrimidine Metabolism,-,-,-,-,-,-,-,-,-,-,-
PM04	E09	Thymidine 3'-Monophosphate	27528	P-Source,nucleotide,pyrimidine,thymine,Phosphate,,Pyrimidine Metabolism,-,-,-,-,-,-,-,-,-,-,-
PM04	E10	Thymidine 5'-Monophosphate	29043	P-Source,nucleotide,pyrimidine,thymine,Phosphate,,Pyrimidine Metabolism,-,-,-,-,-,-,-,-,-,-,-
PM04	E12	Thymidine 3',5'-Cyclic Monophosphate	21948	P-Source,nucleotide,pyrimidine,thymine,Phosphate,,Pyrimidine Metabolism,-,-,-,-,-,-,-,-,-,-,-
PM04	D08	Uridine 2'-Monophosphate	26778	P-Source,nucleotide,pyrimidine,uracil,Phosphate,,Pyrimidine Metabolism,-,-,-,-,-,-,-,-,-,-,-
PM04	D09	Uridine 3'-Monophosphate	40660	P-Source,nucleotide,pyrimidine,uracil,Phosphate,,Pyrimidine Metabolism,-,-,-,-,-,-,-,-,-,-,-
PM04	D10	Uridine 5'-Monophosphate	30575	P-Source,nucleotide,pyrimidine,uracil,Phosphate,,Pyrimidine Metabolism,-,-,-,-,-,-,-,-,-,-,-
PM04	D11	Uridine 2',3'-Cyclic Monophosphate	39616	P-Source,nucleotide,pyrimidine,uracil,Phosphate,,Pyrimidine Metabolism,-,-,-,-,-,-,-,-,-,-,-
PM04	D12	Uridine 3',5'-Cyclic Monophosphate	23169	P-Source,nucleotide,pyrimidine,uracil,Phosphate,,Pyrimidine Metabolism,-,-,-,-,-,-,-,-,-,-,-
PM04	A02	Phosphate	26993	P-Source,phosphate,,,,,-,-,-,-,-,-,-,-,-,-,-,-
PM04	A03	Pyrophosphate	31047	P-Source,phosphate,,,,,-,-,-,-,-,-,-,-,-,-,-,-
PM04	A04	Trimetaphosphate	29128	P-Source,phosphate,,,,,-,-,-,-,-,-,-,-,-,-,-,-
PM04	A05	Tripolyphosphate	28679	P-Source,phosphate,,,,,-,-,-,-,-,-,-,-,-,-,-,-
PM04	A06	Triethyl Phosphate	17061	P-Source,phosphate,,,,,-,-,-,-,-,-,-,-,-,-,-,-
PM04	A07	Hypophosphite	19318	P-Source,phosphate,,-,,,-,-,-,-,-,-,-,-,-,-,-,-
PM04	F06	Dithiophosphate	23553	S-Source,,,,,,-,-,-,-,-,-,-,-,-,-,-,-
PM04	G05	Glutathione	25822	S-Source,,,,,,-,-,-,-,-,-,-,-,-,-,-,-
PM04	H02	Thiourea	16258	S-Source,,,,,,-,-,-,-,-,-,-,-,-,-,-,-
PM04	H04	D,L-Lipoamide	10140	S-Source,,,,,,-,-,-,-,-,-,-,-,-,-,-,-
PM04	H12	Tetramethylene Sulfone	13319	S-Source,,,,,,-,-,-,-,-,-,-,-,-,-,-,-
PM04	F02	Sulfate	25175	S-Source,-,-,-,,,-,-,-,-,-,-,-,-,-,-,-,-
PM04	F03	Thiosulfate	25060	S-Source,-,-,-,,,-,-,-,-,-,-,-,-,-,-,-,-
PM04	F04	Tetrathionate	24470	S-Source,-,-,-,,,-,-,-,-,-,-,-,-,-,-,-,-
PM04	F05	Thiophosphate	19155	S-Source,-,-,-,,,-,-,-,-,-,-,-,-,-,-,-,-
PM04	F11	Cysteamine	11804	S-Source,-,-,-,,,-,-,-,-,-,-,-,-,-,-,-,-
PM04	G03	Cystathionine	24750	S-Source,-,-,-,,,-,-,-,-,-,-,-,-,-,-,-,-
PM04	G06	D,L-Ethionine	12721	S-Source,-,-,-,,,-,-,-,-,-,-,-,-,-,-,-,-
PM04	G10	N-Acetyl-D,L-Methionine	26546	S-Source,-,-,-,,,-,-,-,-,-,-,-,-,-,-,-,-
PM04	H05	Taurocholic Acid	14424	S-Source,-,-,-,,,-,-,-,-,-,-,-,-,-,-,-,-
PM04	H06	Taurine	26403	S-Source,-,-,-,,,-,-,-,-,-,-,-,-,-,-,-,-
PM04	H07	Hypotaurine	25045	S-Source,-,-,-,,,-,-,-,-,-,-,-,-,-,-,-,-
PM04	H08	p-Aminobenzene Sulfonic Acid	13279	S-Source,-,-,-,,,-,-,-,-,-,-,-,-,-,-,-,-
PM04	H09	Butane Sulfonic Acid	26986	S-Source,-,-,-,,,-,-,-,-,-,-,-,-,-,-,-,-
PM04	H11	Methane Sulfonic Acid	20458	S-Source,-,-,-,-,,-,-,-,-,-,-,-,-,-,-,-,-
PM04	G04	Lanthionine	25893	S-Source,-,-,-,Cys,,-,-,-,-,-,-,-,-,-,-,-,-
PM04	H10	2-Hydroxyethane Sulfonic Acid	26189	S-Source,alcohol,2 carbon,,,,-,-,-,-,-,-,-,-,-,-,-,-
PM04	F07	L-Cysteine	19873	S-Source,amino acid,amino acid,Cys,AA,,TCA,oxaloacetate,Pyruvate,gly ser thr metablolism,Cys,-,-,-,
PM04	G01	N-Acetyl-L-Cysteine	12670	S-Source,amino acid,amino acid,Cys,AA,,TCA,oxaloacetate,Pyruvate,gly ser thr metablolism,Cys,-,-,-,
PM04	G02	S-Methyl-L-Cysteine	11763	S-Source,amino acid,amino acid,Cys,AA,,TCA,oxaloacetate,Pyruvate,gly ser thr metablolism,Cys,-,-,-,
PM04	F08	D-Cysteine	25750	S-Source,amino acid,amino acid,Cys-D,AA,,TCA,oxaloacetate,Pyruvate,gly ser thr metablolism,Cys,-,-,
PM04	G11	L-Methionine Sulfoxide	23757	S-Source,amino acid,amino acid,Met,AA,,TCA,succinyl CoA,propanoate metabolism,-,-,-,-,-,-,-,-,-
PM04	G12	L-Methionine Sulfone	13024	S-Source,amino acid,amino acid,Met,AA,,TCA,succinyl CoA,propanoate metabolism,-,-,-,-,-,-,-,-,-
PM04	G07	L-Methionine	8679	S-Source,amino acid,amino acid,Met,AA,,TCA,succinyl CoA,propanoate metabolism,gly ser thr metabloli
PM04	G08	D-Methionine	25536	S-Source,amino acid,amino acid,Met-D,AA,,TCA,succinyl CoA,propanoate metabolism,gly ser thr metablo
PM04	F09	Cys-Gly	22956	S-Source,amino acid,dipeptide,Cys,Gly,,TCA,oxaloacetate,Pyruvate,gly ser thr metablolism,Cys,-,TCA,
PM04	G09	Gly-Met	22367	S-Source,amino acid,dipeptide,Gly,Met,,TCA,oxaloacetate,Pyruvate,Gly,-,-,TCA,succinyl CoA,propanoat
PM04	F10	L-Cysteic Acid	22369	S-Source,amino acid,intermediate,L-Cysteic Acid,AA,,TCA,oxaloacetate,Pyruvate,gly ser thr metabloli
PM04	F12	L-Cysteine Sulfinic Acid	29464	S-Source,amino acid,intermediate,L-Cysteine Sulfinic Acid,AA,,TCA,oxaloacetate,Pyruvate,gly ser thr
PM04	H01	L-Djenkolic Acid	25584	S-Source,amino acid,intermediate,L-Djenkolic Acid,AA,,TCA,oxaloacetate,Pyruvate,gly ser thr metablo
PM04	F01	Background	10707	S-Source,Background,,,,,-,-,-,-,-,-,-,-,-,-,-,-
PM04	H03	1-Thio-b-D-Glucose	11620	S-Source,carbohydrate,hexose,glucose,sulfur,,Glycolosis,glucose,-,-,-,-,-,-,-,-,-,-
PM05	B02	Glycine	25695	Nutritional suppliment,,,,,,,,,,,,,,,,,
PM05	C07	L-Isoleucine + L-Valine	24691	Nutritional suppliment,,,,,,,,,,,,,,,,,
PM05	D03	Chorismic Acid	21922	Nutritional suppliment,,,,,,,,,,,,,,,,,
PM05	D04	(-)Shikimic Acid	25302	Nutritional suppliment,,,,,,,,,,,,,,,,,
PM05	D05	L-Homoserine Lactone	31397	Nutritional suppliment,,,,,,,,,,,,,,,,,
PM05	D09	D,L-Diamino-Pimelic Acid	27435	Nutritional suppliment,,,,,,,,,,,,,,,,,
PM05	E02	Spermidine	25715	Nutritional suppliment,,,,,,,,,,,,,,,,,
PM05	E03	Spermine	24517	Nutritional suppliment,,,,,,,,,,,,,,,,,
PM05	E04	Pyridoxine	23152	Nutritional suppliment,,,,,,,,,,,,,,,,,
PM05	E05	Pyridoxal	24047	Nutritional suppliment,,,,,,,,,,,,,,,,,
PM05	E06	Pyridoxamine	25406	Nutritional suppliment,,,,,,,,,,,,,,,,,
PM05	E08	D-Pantothenic Acid	24775	Nutritional suppliment,,,,,,,,,,,,,,,,,
PM05	G06	Inosine + Thiamine	26573	Nutritional suppliment,,,,,,,,,,,,,,,,,
PM05	G07	Thiamine	26961	Nutritional suppliment,,,,,,,,,,,,,,,,,
PM05	G08	Thiamine Pyrophosphate	25246	Nutritional suppliment,,,,,,,,,,,,,,,,,
PM05	G09	Riboflavin	25008	Nutritional suppliment,,,,,,,,,,,,,,,,,
PM05	G10	Pyrrolo-Quinoline Quinone	27294	Nutritional suppliment,,,,,,,,,,,,,,,,,
PM05	G11	Menadione	26354	Nutritional suppliment,,,,,,,,,,,,,,,,,
PM05	H05	D,L-Thioctic acid	28565	Nutritional suppliment,,,,,,,,,,,,,,,,,
PM05	H06	D,L-Mevalonic Acid Lactone	28202	Nutritional suppliment,,,,,,,,,,,,,,,,,
PM05	H08	Choline	28527	Nutritional suppliment,,,,,,,,,,,,,,,,,
PM05	H11	Tween 60	30681	Nutritional suppliment,,,,,,,,,,,,,,,,,
PM05	F11	Glutathione	23213	Nutritional suppliment,,,,,,-,-,-,-,-,-,-,-,-,-,-,-
PM05	H09	Tween 20	29981	Nutritional suppliment,-,-,-,,,-,-,-,-,-,-,-,-,-,-,-,-
PM05	H10	Tween 40	31056	Nutritional suppliment,-,-,-,,,-,-,-,-,-,-,-,-,-,-,-,-
PM05	H12	Tween 80	32808	Nutritional suppliment,-,-,-,,,-,-,-,-,-,-,-,-,-,-,-,-
PM05	A03	L-Alanine	24897	Nutritional suppliment,amino acid,amino acid,Ala,AA,,TCA,oxaloacetate,Pyruvate,-,-,-,-,-,-,-,-,-
PM05	E07	b-Alanine	26246	Nutritional suppliment,amino acid,amino acid,Ala-b,AA,,TCA,Citrate,acetyl CoA,,,,,oxaloglutarate,Py
PM05	D06	D-Alanine	25514	Nutritional suppliment,amino acid,amino acid,Ala-D,AA,,TCA,oxaloacetate,Pyruvate,Ala,-,-,-,-,-,-,-,
PM05	A04	L-Arginine	26917	Nutritional suppliment,amino acid,amino acid,Arg,AA,,TCA,oxologlutarate,glutamate,Arg,-,-,-,-,-,-,-
PM05	A05	L-Asparagine	27044	Nutritional suppliment,amino acid,amino acid,Asn,AA,,TCA,oxaloacetate,Asp,Asn,-,-,-,-,-,-,-,-
PM05	A06	L-Aspartic Acid	24791	Nutritional suppliment,amino acid,amino acid,Asp,AA,,TCA,oxaloacetate,Asp,-,-,-,-,-,-,-,-,-
PM05	D07	D-Aspartic Acid	16498	Nutritional suppliment,amino acid,amino acid,Asp-D,AA,,TCA,oxaloacetate,Asp,-,-,-,-,-,-,-,-,-
PM05	A07	L-Cysteine	22870	Nutritional suppliment,amino acid,amino acid,Cys,AA,,TCA,oxaloacetate,Pyruvate,gly ser thr metablol
PM05	B01	L-Glutamine	28345	Nutritional suppliment,amino acid,amino acid,Gln,AA,,TCA,oxologlutarate,glutamate,Gln,-,-,-,-,-,-,-
PM05	A08	L-Glutamic Acid	27201	Nutritional suppliment,amino acid,amino acid,Glu,AA,,TCA,oxologlutarate,Glu,-,-,-,-,-,-,-,-,-
PM05	D08	D-Glutamic Acid	19560	Nutritional suppliment,amino acid,amino acid,Glu-D,AA,,TCA,oxologlutarate,Glu,-,-,-,-,-,-,-,-,-
PM05	B03	L-Histidine	25248	Nutritional suppliment,amino acid,amino acid,His,AA,,TCA,oxologlutarate,glutamate,His,-,-,-,-,-,-,-
PM05	B04	L-Isoleucine	24608	Nutritional suppliment,amino acid,amino acid,Ile,AA,,TCA,succinyl CoA,Propionyl CoA,Ile,-,-,-,-,-,-
PM05	B05	L-Leucine	23368	Nutritional suppliment,amino acid,amino acid,Leu,AA,,TCA,Citrate,acetyl CoA,Leu,-,-,-,-,-,-,-,-
PM05	B06	L-Lysine	26253	Nutritional suppliment,amino acid,amino acid,Lys,AA,,TCA,Citrate,acetyl CoA,Lys,-,-,-,-,-,-,-,-
PM05	B07	L-Methionine	23332	Nutritional suppliment,amino acid,amino acid,Met,AA,,TCA,succinyl CoA,propanoate metabolism,gly ser
PM05	B08	L-Phenylalanine	24248	Nutritional suppliment,amino acid,amino acid,Phe,AA,,TCA,Citrate,acetyl CoA,Phe,-,-,-,-,-,-,-,-
PM05	C01	L-Proline	28522	Nutritional suppliment,amino acid,amino acid,Pro,AA,-,TCA,oxologlutarate,Glu,-,-,-,-,-,-,-,-,-
PM05	C02	L-Serine	24867	Nutritional suppliment,amino acid,amino acid,Ser,AA,,TCA,oxaloacetate,Pyruvate,-,-,-,-,-,-,-,-,-
PM05	C03	L-Threonine	25173	Nutritional suppliment,amino acid,amino acid,Thr,AA,,TCA,oxaloacetate,Pyruvate,Thr,-,-,-,-,-,-,-,-
PM05	C04	L-Tryptophan	24007	Nutritional suppliment,amino acid,amino acid,Trp,AA,,TCA,Citrate,acetyl CoA,Trp,-,-,-,-,-,-,-,-
PM05	C05	L-Tyrosine	25804	Nutritional suppliment,amino acid,amino acid,Tyr,AA,,TCA,succinate,Tyr,-,-,-,-,-,-,-,-,-
PM05	C06	L-Valine	24216	Nutritional suppliment,amino acid,amino acid,Val,AA,,TCA,succinyl CoA,Val,-,-,-,-,-,-,-,-,-
PM05	F05	d-Amino-N-Valeric Acid	25203	Nutritional suppliment,amino acid,intermediate,d-Amino-N-Valeric Acid,AA,,TCA,Citrate,acetyl CoA,Le
PM05	C08	Hydroxy-L-Proline	25386	Nutritional suppliment,amino acid,intermediate,Hydroxy-L-Proline,AA,,TCA,oxologlutarate,glutamate,g
PM05	D02	L-Citrulline	24016	Nutritional suppliment,amino acid,intermediate,L-Citrulline,AA,,Urea cycle,citrulline,-,-,-,-,-,-,-
PM05	D01	L-Ornithine	29101	Nutritional suppliment,amino acid,intermediate,L-Ornithine,AA,,Urea cycle,ornithine,-,-,-,-,-,-,-,-
PM05	E01	Putrescine	28286	Nutritional suppliment,amino acid,intermediate,Putrescine,AA,,TCA,oxologlutarate,glutamate,Arg,-,-,
PM05	A01	Background	26151	Nutritional suppliment,Background,,,,,-,-,-,-,-,-,-,-,-,-,-,-
PM05	H04	Caprylic Acid	28685	Nutritional suppliment,carbohydrate,8 carbon,,,,,,,,,,,,,,,
PM05	F08	a-D-Glucose	27114	Nutritional suppliment,carbohydrate,hexose,glucose,,,Glycolosis,glucose,-,-,-,-,-,-,-,-,-,-
PM05	F09	N-Acetyl-D-Glucosamine	26854	Nutritional suppliment,carbohydrate,hexose,glucose,amine,,Glycolosis,glucose,Glycosaminoglycan degr
PM05	G12	m-Inositol	29681	Nutritional suppliment,carbohydrate,hexose,inositol,,,Galactose Metabolism,galactose,-,-,-,-,-,-,-,
PM05	H03	a-Ketobutyric Acid	22768	Nutritional suppliment,carboxylate,4 carbon,,,,Glycine, serine and threonine metabolism,-,-,-,-,-,-
PM05	G01	Oxaloacetic Acid	29336	Nutritional suppliment,carboxylate,4 carbon,,,,TCA,oxaloacetate,,,,,,,,,,
PM05	H02	a-Hydroxybutyric Acid	29147	Nutritional suppliment,carboxylate,4 carbon,,,,TCA,oxaloacetate,Pyruvate,gly ser thr metablolism,-,
PM05	H01	Butyric Acid	27832	Nutritional suppliment,carboxylate,4 carbon,,,,TCA,oxologlutarate,Butonanate metabolism,-,-,-,-,-,-
PM05	H07	D,L-Carnitine	27876	Nutritional suppliment,carboxylate,7 carbon,,,,TCA,Citrate,acetyl CoA,lysine degadation,-,-,-,-,-,-
PM05	F06	Hematin	25995	Nutritional suppliment,chelator,Fe,,,,,,,,,,,,,,,
PM05	F07	Deferoxamine	27433	Nutritional suppliment,chelator,Fe,,,,,,,,,,,,,,,
PM05	C09	(5) 4-Amino-Imidazole-4(5)-Carboxamide	24767	Nutritional suppliment,Imidazole,-,-,,,Purine Metabolism,-,-,-,-,-,-,-,-,-,-,-
PM05	F04	b-Nicotinamide Adenine Dinucleotide	24752	Nutritional suppliment,NAD,,,,,NAD metabolism,,,,,,,,,,,
PM05	F01	Quinolinic Acid	28082	Nutritional suppliment,NAD,intermediate,,,,NAD metabolism,,,,,,,,,,,
PM05	F02	Nicotinic Acid	26741	Nutritional suppliment,NAD,intermediate,,,,NAD metabolism,,,,,,,,,,,
PM05	F03	Nicotinamide	24384	Nutritional suppliment,NAD,intermediate,,,,NAD metabolism,,,,,,,,,,,
PM05	A10	Adenine	25093	Nutritional suppliment,nucleic acid,purine,adenine,,,Purine Metabolism,-,-,-,-,-,-,-,-,-,-,-
PM05	B10	Guanine	25611	Nutritional suppliment,nucleic acid,purine,guanine,,,Purine Metabolism,-,-,-,-,-,-,-,-,-,-,-
PM05	C10	Hypoxanthine	23416	Nutritional suppliment,nucleic acid,purine,hypoxanthine,,,Purine Metabolism,,,,,,,,,,,
PM05	D10	Cytosine	27341	Nutritional suppliment,nucleic acid,pyrimidine,cytosine,,,Pyrimidine Metabolism,-,-,-,-,-,-,-,-,-,-
PM05	E09	Orotic Acid	27685	Nutritional suppliment,nucleic acid,pyrimidine,intermediate,,,Pyrimidine Metabolism,-,-,-,-,-,-,-,-
PM05	F10	Thymine	25197	Nutritional suppliment,nucleic acid,pyrimidine,thymine,,,Pyrimidine Metabolism,-,-,-,-,-,-,-,-,-,-,
PM05	E10	Uracil	26681	Nutritional suppliment,nucleic acid,pyrimidine,uracil,,,Pyrimidine Metabolism,-,-,-,-,-,-,-,-,-,-,-
PM05	A11	Adenosine	26978	Nutritional suppliment,nucleoside,purine,adenine,,,Purine Metabolism,-,-,-,-,-,-,-,-,-,-,-
PM05	A12	2'-Deoxyadenosine	27543	Nutritional suppliment,nucleoside,purine,adenine,,,Purine Metabolism,-,-,-,-,-,-,-,-,-,-,-
PM05	B12	2'-Deoxyguanosine	27394	Nutritional suppliment,nucleoside,purine,guanine,,,Purine Metabolism,,,,,,,,,,,
PM05	B11	Guanosine	24979	Nutritional suppliment,nucleoside,purine,guanine,,,Purine Metabolism,-,-,-,-,-,-,-,-,-,-,-
PM05	C12	2'-Deoxyinosine	26822	Nutritional suppliment,nucleoside,purine,hypoxanthine,,,Purine Metabolism,,,,,,,,,,,
PM05	C11	Inosine	25680	Nutritional suppliment,nucleoside,purine,hypoxanthine,,,Purine Metabolism,-,-,-,-,-,-,-,-,-,-,-
PM05	D12	2Õ-Deoxycytidine	29396	Nutritional suppliment,nucleoside,pyrimidine,cytosine,,,Pyrimidine Metabolism,,,,,,,,,,,
PM05	D11	Cytidine	27581	Nutritional suppliment,nucleoside,pyrimidine,cytosine,sulfur,,Pyrimidine Metabolism,-,-,-,-,-,-,-,-
PM05	F12	Thymidine	31080	Nutritional suppliment,nucleoside,pyrimidine,thymine,,,Pyrimidine Metabolism,-,-,-,-,-,-,-,-,-,-,-
PM05	E12	2'-Deoxyuridine	33021	Nutritional suppliment,nucleoside,pyrimidine,uracil,,,Pyrimidine Metabolism,,,,,,,,,,,
PM05	E11	Uridine	27663	Nutritional suppliment,nucleoside,pyrimidine,uracil,,,Pyrimidine Metabolism,-,-,-,-,-,-,-,-,-,-,-
PM05	A09	Adenosine 3',5'-Cyclic Monophosphate	26290	Nutritional suppliment,nucleotide,purine,adenine,Phosphate,,Purine Metabolism,-,-,-,-,-,-,-,-,-,-,-
PM05	B09	Guanosine 3',5'-Cyclic Monophosphate	23906	Nutritional suppliment,nucleotide,purine,guanine,Phosphate,,Purine Metabolism,-,-,-,-,-,-,-,-,-,-,-
PM05	A02	Positive Control	34640	Nutritional suppliment,Positive Control,,,,,-,-,-,-,-,-,-,-,-,-,-,-
PM05	G02	D-Biotin	25996	Nutritional suppliment,vitamin,,,,,,,,,,,,,,,,
PM05	G03	Cyanocobalamin	26271	Nutritional suppliment,vitamin,,,,,,,,,,,,,,,,
PM05	G04	p-Amino-Benzoic Acid	24586	Nutritional suppliment,vitamin,,,,,,,,,,,,,,,,
PM05	G05	Folic Acid	26059	Nutritional suppliment,vitamin,,,,,,,,,,,,,,,,
PM06	A02	L-Glutamine	46962	N-Source,amino acid,amino acid,Gln,AA,,TCA,oxologlutarate,glutamate,Gln,-,-,-,-,-,-,-,-
PM06	A03	Ala-Ala	39922	N-Source,amino acid,dipeptide,Ala,Ala,,TCA,oxaloacetate,Pyruvate,Ala,-,-,TCA,oxaloglutarate,Pyruvat
PM06	A04	Ala-Arg	49899	N-Source,amino acid,dipeptide,Ala,Arg,,TCA,oxaloacetate,Pyruvate,Ala,-,-,TCA,oxaloglutarate,glutama
PM06	A05	Ala-Asn	45906	N-Source,amino acid,dipeptide,Ala,Asn,,TCA,oxaloacetate,Pyruvate,Ala,-,-,TCA,oxaloacetate,Asp,Asn,-
PM06	A06	Ala-Glu	45476	N-Source,amino acid,dipeptide,Ala,Glu,,TCA,oxaloacetate,Pyruvate,Ala,-,-,TCA,oxaloglutarate,Glu,-,-
PM06	A07	Ala-Gly	45562	N-Source,amino acid,dipeptide,Ala,Gly,,TCA,oxaloacetate,Pyruvate,Ala,-,-,TCA,oxaloacetate,Pyruvate,
PM06	A08	Ala-His	41038	N-Source,amino acid,dipeptide,Ala,His,,TCA,oxaloacetate,Pyruvate,Ala,-,-,TCA,oxaloglutarate,glutama
PM06	A09	Ala-Leu	38518	N-Source,amino acid,dipeptide,Ala,Leu,,TCA,oxaloacetate,Pyruvate,Ala,-,-,TCA,Citrate,acetyl CoA,Leu
PM06	A10	Ala-Lys	29747	N-Source,amino acid,dipeptide,Ala,Lys,,TCA,oxaloacetate,Pyruvate,Ala,-,-,TCA,Citrate,acetyl CoA,Lys
PM06	A11	Ala-Phe	41142	N-Source,amino acid,dipeptide,Ala,Phe,,TCA,oxaloacetate,Pyruvate,Ala,-,-,TCA,Citrate,acetyl CoA,Phe
PM06	A12	Ala-Pro	45154	N-Source,amino acid,dipeptide,Ala,Pro,,TCA,oxaloacetate,Pyruvate,Ala,-,-,TCA,oxaloglutarate,glutama
PM06	B01	Ala-Ser	40730	N-Source,amino acid,dipeptide,Ala,Ser,,TCA,oxaloacetate,Pyruvate,Ala,-,-,TCA,oxaloacetate,Pyruvate,
PM06	B02	Ala-Thr	42429	N-Source,amino acid,dipeptide,Ala,Thr,,TCA,oxaloacetate,Pyruvate,Ala,-,-,TCA,oxaloacetate,Pyruvate,
PM06	B03	Ala-Trp	35781	N-Source,amino acid,dipeptide,Ala,Trp,,TCA,oxaloacetate,Pyruvate,Ala,-,-,TCA,Citrate,acetyl CoA,Trp
PM06	B04	Ala-Tyr	43904	N-Source,amino acid,dipeptide,Ala,Tyr,,TCA,oxaloacetate,Pyruvate,-,-,-,TCA,succinate,Tyr,-,-,-
PM06	B05	Arg-Ala	45611	N-Source,amino acid,dipeptide,Arg,Ala,,TCA,oxologlutarate,glutamate,Arg,-,-,TCA,oxaloglutarate,Pyru
PM06	B06	Arg-Arg	48106	N-Source,amino acid,dipeptide,Arg,Arg,,TCA,oxologlutarate,glutamate,Arg,-,-,TCA,oxaloglutarate,glut
PM06	B07	Arg-Asp	47959	N-Source,amino acid,dipeptide,Arg,Asp,,TCA,oxologlutarate,glutamate,Arg,-,-,TCA,oxaloacetate,Asp,-,
PM06	B08	Arg-Gln	48146	N-Source,amino acid,dipeptide,Arg,Gln,,TCA,oxologlutarate,glutamate,Arg,-,-,TCA,oxaloglutarate,glut
PM06	B09	Arg-Glu	47283	N-Source,amino acid,dipeptide,Arg,Glu,,TCA,oxologlutarate,glutamate,Arg,-,-,TCA,oxaloglutarate,Glu,
PM06	B10	Arg-Ile	44652	N-Source,amino acid,dipeptide,Arg,Ile,,TCA,oxologlutarate,glutamate,Arg,-,-,TCA,succinyl CoA,Propio
PM06	B11	Arg-Leu	35684	N-Source,amino acid,dipeptide,Arg,Leu,,TCA,oxologlutarate,glutamate,Arg,-,-,TCA,Citrate,acetyl CoA,
PM06	B12	Arg-Lys	46209	N-Source,amino acid,dipeptide,Arg,Lys,,TCA,oxologlutarate,glutamate,Arg,-,-,TCA,Citrate,acetyl CoA,
PM06	C01	Arg-Met	32814	N-Source,amino acid,dipeptide,Arg,Met,,TCA,oxologlutarate,glutamate,Arg,-,-,TCA,succinyl CoA,propan
PM06	C02	Arg-Phe	41536	N-Source,amino acid,dipeptide,Arg,Phe,,TCA,oxologlutarate,glutamate,Arg,-,-,TCA,Citrate,acetyl CoA,
PM06	C03	Arg-Ser	42544	N-Source,amino acid,dipeptide,Arg,Ser,,TCA,oxologlutarate,glutamate,Arg,-,-,TCA,oxaloacetate,Pyruva
PM06	C04	Arg-Trp	36882	N-Source,amino acid,dipeptide,Arg,Trp,,TCA,oxologlutarate,glutamate,Arg,-,-,TCA,Citrate,acetyl CoA,
PM06	C05	Arg-Tyr	45308	N-Source,amino acid,dipeptide,Arg,Tyr,,TCA,oxologlutarate,Glu,-,-,-,TCA,succinate,Tyr,-,-,-
PM06	C06	Arg-Val	48032	N-Source,amino acid,dipeptide,Arg,Val,,TCA,oxologlutarate,glutamate,Arg,-,-,TCA,succinyl CoA,Val,-,
PM06	C07	Asn-Glu	41942	N-Source,amino acid,dipeptide,Asn,Glu,,TCA,oxaloacetate,Asp,Asn,-,-,TCA,oxaloglutarate,Glu,-,-,-
PM06	C08	Asn-Val	42226	N-Source,amino acid,dipeptide,Asn,Val,,TCA,oxaloacetate,Asp,Asn,-,-,TCA,succinyl CoA,Val,-,-,-
PM06	C09	Asp-Asp	33205	N-Source,amino acid,dipeptide,Asp,Asp,,TCA,oxaloacetate,Asp,-,-,-,TCA,oxaloacetate,Asp,-,-,-
PM06	C10	Asp-Glu	39841	N-Source,amino acid,dipeptide,Asp,Glu,,TCA,oxaloacetate,Asp,-,-,-,TCA,oxaloglutarate,Glu,-,-,-
PM06	C11	Asp-Leu	40847	N-Source,amino acid,dipeptide,Asp,Leu,,TCA,oxaloacetate,Asp,-,-,-,TCA,Citrate,acetyl CoA,Leu,-,-
PM06	C12	Asp-Lys	44540	N-Source,amino acid,dipeptide,Asp,Lys,,TCA,oxaloacetate,Asp,-,-,-,TCA,Citrate,acetyl CoA,Lys,-,-
PM06	D01	Asp-Phe	29034	N-Source,amino acid,dipeptide,Asp,Phe,,TCA,oxaloacetate,Asp,-,-,-,TCA,Citrate,acetyl CoA,Phe,-,-
PM06	D02	Asp-Trp	27476	N-Source,amino acid,dipeptide,Asp,Trp,,TCA,oxaloacetate,Asp,-,-,-,TCA,Citrate,acetyl CoA,Trp,-,-
PM06	D03	Asp-Val	35880	N-Source,amino acid,dipeptide,Asp,Val,,TCA,oxaloacetate,Asp,-,-,-,TCA,succinyl CoA,Val,-,-,-
PM06	D04	Cys-Gly	43401	N-Source,amino acid,dipeptide,Cys,Gly,,TCA,oxaloacetate,Pyruvate,gly ser thr metablolism,Cys,-,TCA,
PM06	D05	Gln-Gln	43763	N-Source,amino acid,dipeptide,Gln,Gln,,TCA,oxologlutarate,glutamate,Gln,-,-,TCA,oxaloglutarate,glut
PM06	D06	Gln-Gly	46172	N-Source,amino acid,dipeptide,Gln,Gly,,TCA,oxologlutarate,glutamate,Gln,-,-,TCA,oxaloacetate,Pyruva
PM06	D07	Glu-Asp	36934	N-Source,amino acid,dipeptide,Glu,Asp,,TCA,oxologlutarate,Glu,,,,TCA,oxaloacetate,Asp,,,
PM06	D08	Glu-Glu	40475	N-Source,amino acid,dipeptide,Glu,Glu,,TCA,oxologlutarate,Glu,-,-,-,TCA,oxaloglutarate,Glu,-,-,-
PM06	D09	Glu-Gly	39914	N-Source,amino acid,dipeptide,Glu,Gly,,TCA,oxologlutarate,Glu,-,-,-,TCA,oxaloacetate,Pyruvate,Gly,-
PM06	D10	Glu-Ser	43168	N-Source,amino acid,dipeptide,Glu,Ser,,TCA,oxologlutarate,Glu,-,-,-,TCA,oxaloacetate,Pyruvate,Ser,-
PM06	D11	Glu-Trp	35112	N-Source,amino acid,dipeptide,Glu,Trp,,TCA,oxologlutarate,Glu,-,-,-,TCA,Citrate,acetyl CoA,Trp,-,-
PM06	D12	Glu-Tyr	42900	N-Source,amino acid,dipeptide,Glu,Tyr,,TCA,oxologlutarate,Glu,-,-,-,TCA,succinate,Tyr,-,-,-
PM06	E01	Glu-Val	42049	N-Source,amino acid,dipeptide,Glu,Val,,TCA,oxologlutarate,Glu,-,-,-,TCA,succinyl CoA,Val,-,-,-
PM06	E02	Gly-Ala	44268	N-Source,amino acid,dipeptide,Gly,Ala,,TCA,oxaloacetate,Pyruvate,Gly,-,-,TCA,oxaloglutarate,Pyruvat
PM06	E03	Gly-Arg	47180	N-Source,amino acid,dipeptide,Gly,Arg,,TCA,oxaloacetate,Pyruvate,Gly,-,-,TCA,oxaloglutarate,glutama
PM06	E04	Gly-Cys	26764	N-Source,amino acid,dipeptide,Gly,Cys,,TCA,oxaloacetate,Pyruvate,Gly,-,-,TCA,oxaloacetate,Pyruvate,
PM06	E06	Gly-His	27763	N-Source,amino acid,dipeptide,Gly,His,,TCA,oxaloacetate,Pyruvate,Gly,-,-,TCA,oxaloglutarate,glutama
PM06	E07	Gly-Leu	27828	N-Source,amino acid,dipeptide,Gly,Leu,,TCA,oxaloacetate,Pyruvate,Gly,-,-,TCA,Citrate,acetyl CoA,Leu
PM06	E08	Gly-Lys	37793	N-Source,amino acid,dipeptide,Gly,Lys,,TCA,oxaloacetate,Pyruvate,Gly,-,-,TCA,Citrate,acetyl CoA,Lys
PM06	E09	Gly-Met	19009	N-Source,amino acid,dipeptide,Gly,Met,,TCA,oxaloacetate,Pyruvate,Gly,-,-,TCA,succinyl CoA,propanoat
PM06	E10	Gly-Phe	24732	N-Source,amino acid,dipeptide,Gly,Phe,,TCA,oxaloacetate,Pyruvate,Gly,-,-,TCA,Citrate,acetyl CoA,Phe
PM06	E11	Gly-Pro	45202	N-Source,amino acid,dipeptide,Gly,Pro,,TCA,oxaloacetate,Pyruvate,Gly,-,-,TCA,oxaloglutarate,glutama
PM06	E12	Gly-Ser	42638	N-Source,amino acid,dipeptide,Gly,Ser,,TCA,oxaloacetate,Pyruvate,Gly,-,-,TCA,oxaloacetate,Pyruvate,
PM06	F01	Gly-Thr	36739	N-Source,amino acid,dipeptide,Gly,Thr,,TCA,oxaloacetate,Pyruvate,Gly,-,-,TCA,oxaloacetate,Pyruvate,
PM06	F02	Gly-Trp	26242	N-Source,amino acid,dipeptide,Gly,Trp,,TCA,oxaloacetate,Pyruvate,Gly,-,-,TCA,Citrate,acetyl CoA,Trp
PM06	F03	Gly-Tyr	25932	N-Source,amino acid,dipeptide,Gly,Tyr,,TCA,oxaloacetate,Pyruvate,Gly,-,-,TCA,succinate,Tyr,-,-,-
PM06	F04	Gly-Val	24937	N-Source,amino acid,dipeptide,Gly,Val,,TCA,oxaloacetate,Pyruvate,Gly,-,-,TCA,succinyl CoA,Val,-,-,-
PM06	E05	Gly-Gly	32614	N-Source,amino acid,dipeptide,Gly-6,Gly,,TCA,oxaloacetate,Pyruvate,Gly,-,-,TCA,oxaloacetate,Pyruvat
PM06	F05	His-Asp	35357	N-Source,amino acid,dipeptide,His,Asp,,TCA,oxologlutarate,glutamate,His,-,-,TCA,oxaloacetate,Asp,-,
PM06	F06	His-Gly	25070	N-Source,amino acid,dipeptide,His,Gly,,TCA,oxologlutarate,glutamate,His,-,-,TCA,oxaloacetate,Pyruva
PM06	F07	His-Leu	5011	N-Source,amino acid,dipeptide,His,Leu,,TCA,oxologlutarate,glutamate,His,-,-,TCA,Citrate,acetyl CoA,
PM06	F08	His-Lys	22450	N-Source,amino acid,dipeptide,His,Lys,,TCA,oxologlutarate,glutamate,His,-,-,TCA,Citrate,acetyl CoA,
PM06	F09	His-Met	8643	N-Source,amino acid,dipeptide,His,Met,,TCA,oxologlutarate,glutamate,His,-,-,TCA,succinyl CoA,propan
PM06	F10	His-Pro	39618	N-Source,amino acid,dipeptide,His,Pro,,TCA,oxologlutarate,glutamate,His,-,-,TCA,oxaloglutarate,glut
PM06	F11	His-Ser	36114	N-Source,amino acid,dipeptide,His,Ser,,TCA,oxologlutarate,glutamate,His,-,-,TCA,oxaloacetate,Pyruva
PM06	F12	His-Trp	19291	N-Source,amino acid,dipeptide,His,Trp,,TCA,oxologlutarate,glutamate,His,-,-,TCA,Citrate,acetyl CoA,
PM06	G01	His-Tyr	13087	N-Source,amino acid,dipeptide,His,Tyr,,TCA,oxologlutarate,glutamate,His,-,-,TCA,succinate,Tyr,-,-,-
PM06	G02	His-Val	12634	N-Source,amino acid,dipeptide,His,Val,,TCA,oxologlutarate,glutamate,His,-,-,TCA,succinyl CoA,Val,-,
PM06	G03	Ile-Ala	40700	N-Source,amino acid,dipeptide,Ile,Ala,,TCA,succinyl CoA,Propionyl CoA,Ile,-,-,TCA,oxaloglutarate,Py
PM06	G04	Ile-Arg	43639	N-Source,amino acid,dipeptide,Ile,Arg,,TCA,succinyl CoA,Propionyl CoA,Ile,-,-,TCA,oxaloglutarate,gl
PM06	G05	Ile-Gln	40780	N-Source,amino acid,dipeptide,Ile,Gln,,TCA,succinyl CoA,Propionyl CoA,Ile,-,-,TCA,oxaloglutarate,gl
PM06	G06	Ile-Gly	21808	N-Source,amino acid,dipeptide,Ile,Gly,,TCA,succinyl CoA,Propionyl CoA,Ile,-,-,TCA,oxaloacetate,Pyru
PM06	G07	Ile-His	12962	N-Source,amino acid,dipeptide,Ile,His,,TCA,succinyl CoA,Propionyl CoA,Ile,-,-,TCA,oxaloglutarate,gl
PM06	G08	Ile-Ile	8327	N-Source,amino acid,dipeptide,Ile,Ile,,TCA,succinyl CoA,Propionyl CoA,Ile,-,-,TCA,succinyl CoA,Prop
PM06	G09	Ile-Met	9406	N-Source,amino acid,dipeptide,Ile,Met,,TCA,succinyl CoA,Propionyl CoA,Ile,-,-,TCA,succinyl CoA,prop
PM06	G10	Ile-Phe	13045	N-Source,amino acid,dipeptide,Ile,Phe,,TCA,succinyl CoA,Propionyl CoA,Ile,-,-,TCA,Citrate,acetyl Co
PM06	G11	Ile-Pro	37800	N-Source,amino acid,dipeptide,Ile,Pro,,TCA,succinyl CoA,Propionyl CoA,Ile,-,-,TCA,oxaloglutarate,gl
PM06	G12	Ile-Ser	36963	N-Source,amino acid,dipeptide,Ile,Ser,,TCA,succinyl CoA,Propionyl CoA,Ile,-,-,TCA,oxaloacetate,Pyru
PM06	H01	Ile-Trp	11136	N-Source,amino acid,dipeptide,Ile,Trp,,TCA,succinyl CoA,Propionyl CoA,Ile,-,-,TCA,Citrate,acetyl Co
PM06	H02	Ile-Tyr	17944	N-Source,amino acid,dipeptide,Ile,Tyr,,TCA,succinyl CoA,Propionyl CoA,Ile,-,-,TCA,succinate,Tyr,-,-
PM06	H03	Ile-Val	15521	N-Source,amino acid,dipeptide,Ile,Val,,TCA,succinyl CoA,Propionyl CoA,Ile,-,-,TCA,succinyl CoA,Val,
PM06	H04	Leu-Ala	34567	N-Source,amino acid,dipeptide,Leu,Ala,,TCA,Citrate,acetyl CoA,Leu,-,-,TCA,oxaloglutarate,Pyruvate,A
PM06	H05	Leu-Arg	40363	N-Source,amino acid,dipeptide,Leu,Arg,,TCA,Citrate,acetyl CoA,Leu,-,-,TCA,oxaloglutarate,glutamate,
PM06	H06	Leu-Asp	34207	N-Source,amino acid,dipeptide,Leu,Asp,,TCA,Citrate,acetyl CoA,Leu,-,-,TCA,oxaloacetate,Asp,-,-,-
PM06	H07	Leu-Glu	40082	N-Source,amino acid,dipeptide,Leu,Glu,,TCA,Citrate,acetyl CoA,Leu,-,-,TCA,oxaloglutarate,Glu,-,-,-
PM06	H08	Leu-Gly	27501	N-Source,amino acid,dipeptide,Leu,Gly,,TCA,Citrate,acetyl CoA,Leu,-,-,TCA,oxaloacetate,Pyruvate,Gly
PM06	H09	Leu-Ile	12904	N-Source,amino acid,dipeptide,Leu,Ile,,TCA,Citrate,acetyl CoA,Leu,-,-,TCA,succinyl CoA,Propionyl Co
PM06	H10	Leu-Leu	8345	N-Source,amino acid,dipeptide,Leu,Leu,,TCA,Citrate,acetyl CoA,Leu,-,-,TCA,Citrate,acetyl CoA,Leu,-,
PM06	H11	Leu-Met	10601	N-Source,amino acid,dipeptide,Leu,Met,,TCA,Citrate,acetyl CoA,Leu,-,-,TCA,succinyl CoA,propanoate m
PM06	H12	Leu-Phe	11533	N-Source,amino acid,dipeptide,Leu,Phe,,TCA,Citrate,acetyl CoA,Leu,-,-,TCA,Citrate,acetyl CoA,Phe,-,
PM06	A01	Background	26010	N-Source,Background,,,,,-,-,-,-,-,-,-,-,-,-,-,-
PM07	A02	L-Glutamine	46391	N-Source,amino acid,amino acid,Gln,AA,,TCA,oxologlutarate,glutamate,Gln,-,-,-,-,-,-,-,-
PM07	H12	g-Glu-Gly	26066	N-Source,amino acid,dipeptide,Glu-g,Gly,,TCA,oxologlutarate,Glu,-,-,-,TCA,oxaloacetate,Pyruvate,Gly
PM07	A03	Leu-Ser	29035	N-Source,amino acid,dipeptide,Leu,Ser,,TCA,Citrate,acetyl CoA,Leu,-,-,TCA,oxaloacetate,Pyruvate,Ser
PM07	A04	Leu-Trp	9249	N-Source,amino acid,dipeptide,Leu,Trp,,TCA,Citrate,acetyl CoA,Leu,-,-,TCA,Citrate,acetyl CoA,Trp,-,
PM07	A05	Leu-Val	8846	N-Source,amino acid,dipeptide,Leu,Val,,TCA,Citrate,acetyl CoA,Leu,-,-,TCA,succinyl CoA,Val,-,-,-
PM07	A06	Lys-Ala	2405	N-Source,amino acid,dipeptide,Lys,Ala,,TCA,Citrate,acetyl CoA,Lys,-,-,TCA,oxaloglutarate,Pyruvate,A
PM07	A07	Lys-Arg	35715	N-Source,amino acid,dipeptide,Lys,Arg,,TCA,Citrate,acetyl CoA,Lys,-,-,TCA,oxaloglutarate,glutamate,
PM07	A08	Lys-Glu	35384	N-Source,amino acid,dipeptide,Lys,Glu,,TCA,Citrate,acetyl CoA,Lys,-,-,TCA,oxaloglutarate,Glu,-,-,-
PM07	A09	Lys-Ile	5222	N-Source,amino acid,dipeptide,Lys,Ile,,TCA,Citrate,acetyl CoA,Lys,-,-,TCA,succinyl CoA,Propionyl Co
PM07	A10	Lys-Leu	4822	N-Source,amino acid,dipeptide,Lys,Leu,,TCA,Citrate,acetyl CoA,Lys,-,-,TCA,Citrate,acetyl CoA,Leu,-,
PM07	A11	Lys-Lys	22376	N-Source,amino acid,dipeptide,Lys,Lys,,TCA,Citrate,acetyl CoA,Lys,-,-,TCA,Citrate,acetyl CoA,Lys,-,
PM07	A12	Lys-Phe	12412	N-Source,amino acid,dipeptide,Lys,Phe,,TCA,Citrate,acetyl CoA,Lys,-,-,TCA,Citrate,acetyl CoA,Phe,-,
PM07	B01	Lys-Pro	47543	N-Source,amino acid,dipeptide,Lys,Pro,,TCA,Citrate,acetyl CoA,Lys,-,-,TCA,oxaloglutarate,glutamate,
PM07	B02	Lys-Ser	5206	N-Source,amino acid,dipeptide,Lys,Ser,,TCA,Citrate,acetyl CoA,Lys,-,-,TCA,oxaloacetate,Pyruvate,Ser
PM07	B03	Lys-Thr	2516	N-Source,amino acid,dipeptide,Lys,Thr,,TCA,Citrate,acetyl CoA,Lys,-,-,TCA,oxaloacetate,Pyruvate,Thr
PM07	B04	Lys-Trp	37514	N-Source,amino acid,dipeptide,Lys,Trp,,TCA,Citrate,acetyl CoA,Lys,-,-,TCA,Citrate,acetyl CoA,Trp,-,
PM07	B05	Lys-Tyr	34733	N-Source,amino acid,dipeptide,Lys,Tyr,,TCA,Citrate,acetyl CoA,Lys,-,-,TCA,succinate,Tyr,-,-,-
PM07	B06	Lys-Val	3844	N-Source,amino acid,dipeptide,Lys,Val,,TCA,Citrate,acetyl CoA,Lys,-,-,TCA,succinyl CoA,Val,-,-,-
PM07	B07	Met-Arg	43434	N-Source,amino acid,dipeptide,Met,Arg,,TCA,succinyl CoA,propanoate metabolism,gly ser thr metabloli
PM07	B08	Met-Asp	35235	N-Source,amino acid,dipeptide,Met,Asp,,TCA,succinyl CoA,propanoate metabolism,gly ser thr metabloli
PM07	B09	Met-Gln	35117	N-Source,amino acid,dipeptide,Met,Gln,,TCA,succinyl CoA,propanoate metabolism,gly ser thr metabloli
PM07	B10	Met-Glu	37082	N-Source,amino acid,dipeptide,Met,Glu,,TCA,succinyl CoA,propanoate metabolism,gly ser thr metabloli
PM07	B11	Met-Gly	19265	N-Source,amino acid,dipeptide,Met,Gly,,TCA,succinyl CoA,propanoate metabolism,gly ser thr metabloli
PM07	B12	Met-His	9705	N-Source,amino acid,dipeptide,Met,His,,TCA,succinyl CoA,propanoate metabolism,gly ser thr metabloli
PM07	C01	Met-Ile	12767	N-Source,amino acid,dipeptide,Met,Ile,,TCA,succinyl CoA,propanoate metabolism,gly ser thr metabloli
PM07	C02	Met-Leu	8474	N-Source,amino acid,dipeptide,Met,Leu,,TCA,succinyl CoA,propanoate metabolism,gly ser thr metabloli
PM07	C03	Met-Lys	14778	N-Source,amino acid,dipeptide,Met,Lys,,TCA,succinyl CoA,propanoate metabolism,gly ser thr metabloli
PM07	C04	Met-Met	5702	N-Source,amino acid,dipeptide,Met,Met,,TCA,succinyl CoA,propanoate metabolism,gly ser thr metabloli
PM07	C05	Met-Phe	6252	N-Source,amino acid,dipeptide,Met,Phe,,TCA,succinyl CoA,propanoate metabolism,gly ser thr metabloli
PM07	C06	Met-Pro	41689	N-Source,amino acid,dipeptide,Met,Pro,,TCA,succinyl CoA,propanoate metabolism,gly ser thr metabloli
PM07	C07	Met-Trp	9248	N-Source,amino acid,dipeptide,Met,Trp,,TCA,succinyl CoA,propanoate metabolism,gly ser thr metabloli
PM07	C08	Met-Val	10245	N-Source,amino acid,dipeptide,Met,Val,,TCA,succinyl CoA,propanoate metabolism,gly ser thr metabloli
PM07	C09	Phe-Ala	35844	N-Source,amino acid,dipeptide,Phe,Ala,,TCA,Citrate,acetyl CoA,Phe,-,-,TCA,oxaloglutarate,Pyruvate,A
PM07	C10	Phe-Gly	21139	N-Source,amino acid,dipeptide,Phe,Gly,,TCA,Citrate,acetyl CoA,Phe,-,-,TCA,oxaloacetate,Pyruvate,Gly
PM07	C11	Phe-Ile	8802	N-Source,amino acid,dipeptide,Phe,Ile,,TCA,Citrate,acetyl CoA,Phe,-,-,TCA,succinyl CoA,Propionyl Co
PM07	C12	Phe-Phe	6989	N-Source,amino acid,dipeptide,Phe,Phe,,TCA,Citrate,acetyl CoA,Phe,-,-,TCA,Citrate,acetyl CoA,Phe,-,
PM07	D01	Phe-Pro	25265	N-Source,amino acid,dipeptide,Phe,Pro,,TCA,Citrate,acetyl CoA,Phe,-,-,TCA,oxaloglutarate,glutamate,
PM07	D02	Phe-Ser	31520	N-Source,amino acid,dipeptide,Phe,Ser,,TCA,Citrate,acetyl CoA,Phe,-,-,TCA,oxaloacetate,Pyruvate,Ser
PM07	D03	Phe-Trp	4071	N-Source,amino acid,dipeptide,Phe,Trp,,TCA,Citrate,acetyl CoA,Phe,-,-,TCA,Citrate,acetyl CoA,Trp,-,
PM07	D04	Pro-Ala	48322	N-Source,amino acid,dipeptide,Pro,Ala,,TCA,oxologlutarate,glutamate,Pro,-,-,TCA,oxaloglutarate,Pyru
PM07	D05	Pro-Asp	42814	N-Source,amino acid,dipeptide,Pro,Asp,,TCA,oxologlutarate,glutamate,Pro,-,-,TCA,oxaloacetate,Asp,-,
PM07	D06	Pro-Gln	45993	N-Source,amino acid,dipeptide,Pro,Gln,,TCA,oxologlutarate,glutamate,Pro,-,-,TCA,oxaloglutarate,glut
PM07	D07	Pro-Gly	40064	N-Source,amino acid,dipeptide,Pro,Gly,,TCA,oxologlutarate,glutamate,Pro,-,-,TCA,oxaloacetate,Pyruva
PM07	D08	Pro-Hyp	24638	N-Source,amino acid,dipeptide,Pro,Hyp,,TCA,oxologlutarate,glutamate,Pro,-,-,-,-,-,-,-,-
PM07	D09	Pro-Leu	45132	N-Source,amino acid,dipeptide,Pro,Leu,,TCA,oxologlutarate,glutamate,Pro,-,-,TCA,Citrate,acetyl CoA,
PM07	D10	Pro-Phe	38077	N-Source,amino acid,dipeptide,Pro,Phe,,TCA,oxologlutarate,glutamate,Pro,-,-,TCA,Citrate,acetyl CoA,
PM07	D11	Pro-Pro	44219	N-Source,amino acid,dipeptide,Pro,Pro,,TCA,oxologlutarate,glutamate,Pro,-,-,TCA,oxaloglutarate,glut
PM07	D12	Pro-Tyr	41071	N-Source,amino acid,dipeptide,Pro,Tyr,,TCA,oxologlutarate,glutamate,Pro,-,-,TCA,succinate,Tyr,-,-,-
PM07	E01	Ser-Ala	40752	N-Source,amino acid,dipeptide,Ser,Ala,,TCA,oxaloacetate,Pyruvate,Ser,-,-,TCA,oxaloglutarate,Pyruvat
PM07	E02	Ser-Gly	39683	N-Source,amino acid,dipeptide,Ser,Gly,,TCA,oxaloacetate,Pyruvate,Ser,-,-,TCA,oxaloacetate,Pyruvate,
PM07	E03	Ser-His	42496	N-Source,amino acid,dipeptide,Ser,His,,TCA,oxaloacetate,Pyruvate,Ser,-,-,TCA,oxaloglutarate,glutama
PM07	E04	Ser-Leu	36510	N-Source,amino acid,dipeptide,Ser,Leu,,TCA,oxaloacetate,Pyruvate,Ser,-,-,TCA,Citrate,acetyl CoA,Leu
PM07	E05	Ser-Met	32994	N-Source,amino acid,dipeptide,Ser,Met,,TCA,oxaloacetate,Pyruvate,Ser,-,-,TCA,succinyl CoA,propanoat
PM07	E06	Ser-Phe	30609	N-Source,amino acid,dipeptide,Ser,Phe,,TCA,oxaloacetate,Pyruvate,Ser,-,-,TCA,Citrate,acetyl CoA,Phe
PM07	E07	Ser-Pro	46923	N-Source,amino acid,dipeptide,Ser,Pro,,TCA,oxaloacetate,Pyruvate,Ser,-,-,TCA,oxaloglutarate,glutama
PM07	E08	Ser-Ser	43416	N-Source,amino acid,dipeptide,Ser,Ser,,TCA,oxaloacetate,Pyruvate,Ser,-,-,TCA,oxaloacetate,Pyruvate,
PM07	E09	Ser-Tyr	39827	N-Source,amino acid,dipeptide,Ser,Tyr,,TCA,oxaloacetate,Pyruvate,Ser,-,-,TCA,succinate,Tyr,-,-,-
PM07	E10	Ser-Val	39140	N-Source,amino acid,dipeptide,Ser,Val,,TCA,oxaloacetate,Pyruvate,Ser,-,-,TCA,succinyl CoA,Val,-,-,-
PM07	E11	Thr-Ala	44512	N-Source,amino acid,dipeptide,Thr,Ala,,TCA,oxaloacetate,Pyruvate,Thr,-,-,TCA,oxaloglutarate,Pyruvat
PM07	E12	Thr-Arg	46491	N-Source,amino acid,dipeptide,Thr,Arg,,TCA,oxaloacetate,Pyruvate,Thr,-,-,TCA,oxaloglutarate,glutama
PM07	F01	Thr-Glu	42628	N-Source,amino acid,dipeptide,Thr,Glu,,TCA,oxaloacetate,Pyruvate,Thr,-,-,TCA,oxaloglutarate,Glu,-,-
PM07	F02	Thr-Gly	35997	N-Source,amino acid,dipeptide,Thr,Gly,,TCA,oxaloacetate,Pyruvate,Thr,-,-,TCA,oxaloacetate,Pyruvate,
PM07	F03	Thr-Leu	34491	N-Source,amino acid,dipeptide,Thr,Leu,,TCA,oxaloacetate,Pyruvate,Thr,-,-,TCA,Citrate,acetyl CoA,Leu
PM07	F04	Thr-Met	31456	N-Source,amino acid,dipeptide,Thr,Met,,TCA,oxaloacetate,Pyruvate,Thr,-,-,TCA,succinyl CoA,propanoat
PM07	F05	Thr-Pro	47308	N-Source,amino acid,dipeptide,Thr,Pro,,TCA,oxaloacetate,Pyruvate,Thr,-,-,TCA,oxaloglutarate,glutama
PM07	F06	Trp-Ala	43868	N-Source,amino acid,dipeptide,Trp,Ala,,TCA,Citrate,acetyl CoA,Trp,-,-,TCA,oxaloglutarate,Pyruvate,A
PM07	F07	Trp-Arg	40247	N-Source,amino acid,dipeptide,Trp,Arg,,TCA,Citrate,acetyl CoA,Trp,-,-,TCA,oxaloglutarate,glutamate,
PM07	F08	Trp-Asp	27958	N-Source,amino acid,dipeptide,Trp,Asp,,TCA,Citrate,acetyl CoA,Trp,-,-,TCA,oxaloacetate,Asp,-,-,-
PM07	F09	Trp-Glu	30730	N-Source,amino acid,dipeptide,Trp,Glu,,TCA,Citrate,acetyl CoA,Trp,-,-,TCA,oxaloglutarate,Glu,-,-,-
PM07	F10	Trp-Gly	24283	N-Source,amino acid,dipeptide,Trp,Gly,,TCA,Citrate,acetyl CoA,Trp,-,-,TCA,oxaloacetate,Pyruvate,Gly
PM07	F11	Trp-Leu	6265	N-Source,amino acid,dipeptide,Trp,Leu,,TCA,Citrate,acetyl CoA,Trp,-,-,TCA,Citrate,acetyl CoA,Leu,-,
PM07	F12	Trp-Lys	32144	N-Source,amino acid,dipeptide,Trp,Lys,,TCA,Citrate,acetyl CoA,Trp,-,-,TCA,Citrate,acetyl CoA,Lys,-,
PM07	G01	Trp-Phe	8738	N-Source,amino acid,dipeptide,Trp,Phe,,TCA,Citrate,acetyl CoA,Trp,-,-,TCA,Citrate,acetyl CoA,Phe,-,
PM07	G02	Trp-Ser	36857	N-Source,amino acid,dipeptide,Trp,Ser,,TCA,Citrate,acetyl CoA,Trp,-,-,TCA,oxaloacetate,Pyruvate,Ser
PM07	G03	Trp-Trp	6126	N-Source,amino acid,dipeptide,Trp,Trp,,TCA,Citrate,acetyl CoA,Trp,-,-,TCA,Citrate,acetyl CoA,Trp,-,
PM07	G04	Trp-Tyr	12203	N-Source,amino acid,dipeptide,Trp,Tyr,,TCA,Citrate,acetyl CoA,Trp,-,-,TCA,succinate,Tyr,-,-,-
PM07	G05	Tyr-Ala	43090	N-Source,amino acid,dipeptide,Tyr,Ala,,TCA,succinate,Tyr,-,-,-,TCA,oxaloglutarate,Pyruvate,Ala,-,-
PM07	G06	Tyr-Gln	46156	N-Source,amino acid,dipeptide,Tyr,Gln,,TCA,succinate,Tyr,-,-,-,TCA,oxaloglutarate,glutamate,Gln,-,-
PM07	G07	Tyr-Glu	40709	N-Source,amino acid,dipeptide,Tyr,Glu,,TCA,succinate,Tyr,-,-,-,TCA,oxaloglutarate,Glu,-,-,-
PM07	G08	Tyr-Gly	28330	N-Source,amino acid,dipeptide,Tyr,Gly,,TCA,succinate,Tyr,-,-,-,TCA,oxaloacetate,Pyruvate,Gly,-,-
PM07	G09	Tyr-His	18227	N-Source,amino acid,dipeptide,Tyr,His,,TCA,succinate,Tyr,-,-,-,TCA,oxaloglutarate,Glu,His,-,-
PM07	G10	Tyr-Leu	10298	N-Source,amino acid,dipeptide,Tyr,Leu,,TCA,succinate,Tyr,-,-,-,TCA,Citrate,acetyl CoA,Leu,-,-
PM07	G11	Tyr-Lys	33501	N-Source,amino acid,dipeptide,Tyr,Lys,,TCA,succinate,Tyr,-,-,-,TCA,Citrate,acetyl CoA,Lys,-,-
PM07	G12	Tyr-Phe	12604	N-Source,amino acid,dipeptide,Tyr,Phe,,TCA,succinate,Tyr,-,-,-,TCA,Citrate,acetyl CoA,Phe,-,-
PM07	H01	Tyr-Trp	17716	N-Source,amino acid,dipeptide,Tyr,Trp,,TCA,succinate,Tyr,-,-,-,TCA,Citrate,acetyl CoA,Trp,-,-
PM07	H02	Tyr-Tyr	15060	N-Source,amino acid,dipeptide,Tyr,Tyr,,TCA,succinate,Tyr,-,-,-,TCA,succinate,Tyr,-,-,-
PM07	H03	Val-Arg	47690	N-Source,amino acid,dipeptide,Val,Arg,,TCA,succinyl CoA,Val,-,-,-,TCA,oxaloglutarate,glutamate,Arg,
PM07	H04	Val-Asn	42266	N-Source,amino acid,dipeptide,Val,Asn,,TCA,Succinyl CoA,Val,-,-,-,TCA,oxaloacetate,Asp,Asn,-,-
PM07	H05	Val-Asp	39623	N-Source,amino acid,dipeptide,Val,Asp,,TCA,succinyl CoA,Val,-,-,-,TCA,oxaloacetate,Asp,-,-,-
PM07	H06	Val-Gly	27151	N-Source,amino acid,dipeptide,Val,Gly,,TCA,succinyl CoA,Val,-,-,-,TCA,oxaloacetate,Pyruvate,Gly,-,-
PM07	H07	Val-His	14000	N-Source,amino acid,dipeptide,Val,His,,TCA,succinyl CoA,Val,-,-,-,TCA,oxaloglutarate,glutamate,His,
PM07	H08	Val-Ile	15545	N-Source,amino acid,dipeptide,Val,Ile,,TCA,succinyl CoA,Val,-,-,-,TCA,succinyl CoA,Propionyl CoA,Il
PM07	H09	Val-Leu	12259	N-Source,amino acid,dipeptide,Val,Leu,,TCA,succinyl CoA,Val,-,-,-,TCA,Citrate,acetyl CoA,Leu,-,-
PM07	H10	Val-Tyr	17462	N-Source,amino acid,dipeptide,Val,Tyr,,TCA,succinyl Co A,Val,,,,TCA,succinate,Tyr,,,
PM07	H11	Val-Val	13119	N-Source,amino acid,dipeptide,Val,Val,,TCA,succinyl CoA,Val,-,-,-,TCA,succinyl CoA,Val,-,-,-
PM07	A01	Background	15828	N-Source,Background,,,,,-,-,-,-,-,-,-,-,-,-,-,-
PM08	A02	L-Glutamine	45371	N-Source,amino acid,amino acid,Gln,AA,,TCA,oxologlutarate,glutamate,Gln,-,-,-,-,-,-,-,-
PM08	A03	Ala-Asp	42728	N-Source,amino acid,dipeptide,Ala,Asp,,TCA,oxaloacetate,Pyruvate,Ala,-,-,TCA,oxaloacetate,Asp,-,-,-
PM08	A04	Ala-Gln	46850	N-Source,amino acid,dipeptide,Ala,Gln,,TCA,oxaloacetate,Pyruvate,Ala,-,-,TCA,oxaloglutarate,glutama
PM08	A05	Ala-Ile	39121	N-Source,amino acid,dipeptide,Ala,Ile,,TCA,oxaloacetate,Pyruvate,Ala,-,-,TCA,succinyl CoA,Propionyl
PM08	A06	Ala-Met	36341	N-Source,amino acid,dipeptide,Ala,Met,,TCA,oxaloacetate,Pyruvate,Ala,-,-,TCA,succinyl CoA,propanoat
PM08	A07	Ala-Val	41936	N-Source,amino acid,dipeptide,Ala,Val,,TCA,oxaloacetate,Pyruvate,Ala,-,-,TCA,succinyl CoA,Val,-,-,-
PM08	F02	b-Ala-Ala	18035	N-Source,amino acid,dipeptide,Ala-b,Ala,,TCA,oxaloacetate,Pyruvate,Ala,-,-,TCA,oxaloglutarate,Pyruv
PM08	F03	b-Ala-Gly	12197	N-Source,amino acid,dipeptide,Ala-b,Gly,,TCA,oxaloacetate,Pyruvate,Ala,-,-,TCA,oxaloacetate,Pyruvat
PM08	F04	b-Ala-His	9508	N-Source,amino acid,dipeptide,Ala-b,His,,TCA,oxaloacetate,Pyruvate,Ala,-,-,TCA,oxaloglutarate,gluta
PM08	F06	b-Ala-Phe	16341	N-Source,amino acid,dipeptide,Ala-b,Phe,,TCA,oxaloacetate,Pyruvate,Ala,-,-,TCA,Citrate,acetyl CoA,P
PM08	F07	D-Ala-D-Ala	18766	N-Source,amino acid,dipeptide,Ala-D,Ala-D,,TCA,oxaloacetate,Pyruvate,Ala,-,-,TCA,oxaloglutarate,Pyr
PM08	F08	D-Ala-Gly	31543	N-Source,amino acid,dipeptide,Ala-D,Gly,,TCA,oxaloacetate,Pyruvate,Ala,-,-,TCA,oxaloacetate,Pyruvat
PM08	A08	Asp-Ala	45426	N-Source,amino acid,dipeptide,Asp,Ala,,TCA,oxaloacetate,Asp,-,-,-,TCA,oxaloglutarate,Pyruvate,Ala,-
PM08	A09	Asp-Gln	45563	N-Source,amino acid,dipeptide,Asp,Gln,,TCA,oxaloacetate,Asp,-,-,-,TCA,oxaloglutarate,glutamate,Gln,
PM08	A10	Asp-Gly	39112	N-Source,amino acid,dipeptide,Asp,Gly,,TCA,oxaloacetate,Asp,-,-,-,TCA,oxaloacetate,Pyruvate,Gly,-,-
PM08	C07	Gln-Glu	45558	N-Source,amino acid,dipeptide,Gln,Glu,,TCA,oxologlutarate,glutamate,Gln,-,-,TCA,oxaloglutarate,Glu,
PM08	A11	Glu-Ala	46962	N-Source,amino acid,dipeptide,Glu,Ala,,TCA,oxologlutarate,Glu,-,-,-,TCA,oxaloglutarate,Pyruvate,Ala
PM08	G01	g-Glu-Gly	26310	N-Source,amino acid,dipeptide,Glu-g,Gly,,TCA,oxologlutarate,Glu,-,-,-,TCA,oxaloacetate,Pyruvate,Gly
PM08	G02	g-D-Glu-Gly	6516	N-Source,amino acid,dipeptide,Glu-g-D,Gly,,TCA,oxologlutarate,Glu,-,-,-,TCA,oxaloacetate,Pyruvate,G
PM08	G03	Gly-D-Ala	26247	N-Source,amino acid,dipeptide,Gly,Ala-D,,TCA,oxaloacetate,Pyruvate,Gly,-,-,TCA,oxaloglutarate,Pyruv
PM08	B01	Gly-Asp	39848	N-Source,amino acid,dipeptide,Gly,Asp,,TCA,oxaloacetate,Pyruvate,Gly,-,-,TCA,oxaloacetate,Asp,-,-,-
PM08	G04	Gly-D-Asp	5304	N-Source,amino acid,dipeptide,Gly,Asp-D,,TCA,oxaloacetate,Pyruvate,Gly,-,-,TCA,oxaloacetate,Asp,-,-
PM08	B02	Gly-Ile	24463	N-Source,amino acid,dipeptide,Gly,Ile,,TCA,oxaloacetate,Pyruvate,Gly,-,-,TCA,succinyl CoA,Propionyl
PM08	G05	Gly-D-Ser	12881	N-Source,amino acid,dipeptide,Gly,Ser-D,,TCA,oxaloacetate,Pyruvate,Gly,-,-,TCA,oxaloacetate,Pyruvat
PM08	G06	Gly-D-Thr	6644	N-Source,amino acid,dipeptide,Gly,Thr-D,,TCA,oxaloacetate,Pyruvate,Gly,-,-,TCA,oxaloacetate,Pyruvat
PM08	G07	Gly-D-Val	6852	N-Source,amino acid,dipeptide,Gly,Val-D,,TCA,oxaloacetate,Pyruvate,Gly,-,-,TCA,succinyl CoA,Val,-,-
PM08	A12	Gly-Asn	45845	N-Source,amino acid,dipeptide,Gly-3,Asn,,TCA,oxaloacetate,Pyruvate,Gly,-,-,TCA,oxaloacetate,Asp,Asn
PM08	B03	His-Ala	37424	N-Source,amino acid,dipeptide,His,Ala,,TCA,oxologlutarate,glutamate,His,-,-,TCA,oxaloglutarate,Pyru
PM08	B04	His-Glu	41991	N-Source,amino acid,dipeptide,His,Glu,,TCA,oxologlutarate,glutamate,His,-,-,TCA,oxaloglutarate,Glu,
PM08	B05	His-His	23868	N-Source,amino acid,dipeptide,His,His,,TCA,oxologlutarate,glutamate,His,-,-,TCA,oxaloglutarate,glut
PM08	B06	Ile-Asn	42307	N-Source,amino acid,dipeptide,Ile,Asn,,TCA,succinyl CoA,Propionyl CoA,Ile,-,-,TCA,oxaloacetate,Asp,
PM08	B07	Ile-Leu	18956	N-Source,amino acid,dipeptide,Ile,Leu,,TCA,succinyl CoA,Propionyl CoA,Ile,-,-,TCA,Citrate,acetyl Co
PM08	G08	Leu-b-Ala	5833	N-Source,amino acid,dipeptide,Leu,Ala-b,,TCA,Citrate,acetyl CoA,Leu,-,-,TCA,oxaloglutarate,Pyruvate
PM08	B08	Leu-Asn	40501	N-Source,amino acid,dipeptide,Leu,Asn,,TCA,Citrate,acetyl CoA,Leu,-,-,TCA,oxaloacetate,Asp,Asn,-,-
PM08	B09	Leu-His	10531	N-Source,amino acid,dipeptide,Leu,His,,TCA,Citrate,acetyl CoA,Leu,-,-,TCA,oxaloglutarate,glutamate,
PM08	G09	Leu-D-Leu	15043	N-Source,amino acid,dipeptide,Leu,Leu-D,,TCA,Citrate,acetyl CoA,Leu,-,-,TCA,Citrate,acetyl CoA,Leu,
PM08	B10	Leu-Pro	34592	N-Source,amino acid,dipeptide,Leu,Pro,,TCA,Citrate,acetyl CoA,Leu,-,-,TCA,oxaloglutarate,glutamate,
PM08	B11	Leu-Tyr	20494	N-Source,amino acid,dipeptide,Leu,Tyr,,TCA,Citrate,acetyl CoA,Leu,-,-,TCA,succinate,Tyr,-,-,-
PM08	F11	D-Leu-Gly	19235	N-Source,amino acid,dipeptide,Leu-D,Gly,,TCA,Citrate,acetyl CoA,Leu,-,-,TCA,oxaloacetate,Pyruvate,G
PM08	F10	D-Leu-D-Leu	16176	N-Source,amino acid,dipeptide,Leu-D,Leu-D,,TCA,Citrate,acetyl CoA,Leu,,,TCA,Citrate,acetyl CoA,Leu,
PM08	F12	D-Leu-Tyr	16512	N-Source,amino acid,dipeptide,Leu-D,Tyr,,TCA,Citrate,acetyl CoA,Leu,,,TCA,succinate,Tyr,,,
PM08	B12	Lys-Asp	20793	N-Source,amino acid,dipeptide,Lys,Asp,,TCA,Citrate,acetyl CoA,Lys,-,-,TCA,oxaloacetate,Asp,-,-,-
PM08	C01	Lys-Gly	11028	N-Source,amino acid,dipeptide,Lys,Gly,,TCA,Citrate,acetyl CoA,Lys,-,-,TCA,oxaloacetate,Pyruvate,Gly
PM08	C02	Lys-Met	7916	N-Source,amino acid,dipeptide,Lys,Met,,TCA,Citrate,acetyl CoA,Lys,-,-,TCA,succinyl CoA,propanoate m
PM08	F05	Met-b-Ala	6349	N-Source,amino acid,dipeptide,Met,Ala-b,,TCA,succinyl CoA,propanoate metabolism,gly ser thr metablo
PM08	C03	Met-Thr	35427	N-Source,amino acid,dipeptide,Met,Thr,,TCA,succinyl CoA,propanoate metabolism,gly ser thr metabloli
PM08	C04	Met-Tyr	15412	N-Source,amino acid,dipeptide,Met,Tyr,,TCA,succinyl CoA,propanoate metabolism,gly ser thr metabloli
PM08	G10	Phe-b-Ala	11641	N-Source,amino acid,dipeptide,Phe,Ala-b,,TCA,Citrate,acetyl CoA,Phe,-,-,TCA,oxaloglutarate,Pyruvate
PM08	C05	Phe-Asp	32809	N-Source,amino acid,dipeptide,Phe,Asp,,TCA,Citrate,acetyl CoA,Phe,-,-,TCA,oxaloacetate,Asp,-,-,-
PM08	C06	Phe-Glu	42591	N-Source,amino acid,dipeptide,Phe,Glu,,TCA,Citrate,acetyl CoA,Phe,-,-,TCA,oxaloglutarate,Glu,-,-,-
PM08	C08	Phe-Met	10224	N-Source,amino acid,dipeptide,Phe,Met,,TCA,Citrate,acetyl CoA,Phe,-,-,TCA,succinyl CoA,propanoate m
PM08	C09	Phe-Tyr	16863	N-Source,amino acid,dipeptide,Phe,Tyr,,TCA,Citrate,acetyl CoA,Phe,-,-,TCA,succinate,Tyr,-,-,-
PM08	C10	Phe-Val	17796	N-Source,amino acid,dipeptide,Phe,Val,,TCA,Citrate,acetyl CoA,Phe,-,-,TCA,succinyl CoA,Val,-,-,-
PM08	C11	Pro-Arg	44538	N-Source,amino acid,dipeptide,Pro,Arg,,TCA,oxologlutarate,glutamate,Pro,-,-,TCA,oxaloglutarate,glut
PM08	C12	Pro-Asn	45990	N-Source,amino acid,dipeptide,Pro,Asn,,TCA,oxologlutarate,glutamate,Pro,-,-,TCA,oxaloacetate,Asp,As
PM08	D01	Pro-Glu	42120	N-Source,amino acid,dipeptide,Pro,Glu,,TCA,oxologlutarate,glutamate,Pro,-,-,TCA,oxaloglutarate,Glu,
PM08	D02	Pro-lle	40329	N-Source,amino acid,dipeptide,Pro,Ile,,TCA,oxologlutarate,glutamate,Pro,-,-,TCA,succinyl CoA,Propio
PM08	D03	Pro-Lys	43450	N-Source,amino acid,dipeptide,Pro,Lys,,TCA,oxologlutarate,glutamate,Pro,-,-,TCA,Citrate,acetyl CoA,
PM08	D04	Pro-Ser	42614	N-Source,amino acid,dipeptide,Pro,Ser,,TCA,oxologlutarate,glutamate,Pro,-,-,TCA,oxaloacetate,Pyruva
PM08	D05	Pro-Trp	33270	N-Source,amino acid,dipeptide,Pro,Trp,,TCA,oxologlutarate,glutamate,Pro,-,-,TCA,Citrate,acetyl CoA,
PM08	D06	Pro-Val	44812	N-Source,amino acid,dipeptide,Pro,Val,,TCA,oxologlutarate,glutamate,Pro,-,-,TCA,succinyl CoA,Val,-,
PM08	D07	Ser-Asn	46308	N-Source,amino acid,dipeptide,Ser,Asn,,TCA,oxaloacetate,Pyruvate,Ser,-,-,TCA,oxaloacetate,Asp,Asn,-
PM08	D08	Ser-Asp	43556	N-Source,amino acid,dipeptide,Ser,Asp,,TCA,oxaloacetate,Pyruvate,Ser,-,-,TCA,oxaloacetate,Asp,-,-,-
PM08	D09	Ser-Gln	45426	N-Source,amino acid,dipeptide,Ser,Gln,,TCA,oxaloacetate,Pyruvate,Ser,-,-,TCA,oxaloglutarate,glutama
PM08	D10	Ser-Glu	44377	N-Source,amino acid,dipeptide,Ser,Glu,,TCA,oxaloacetate,Pyruvate,Ser,-,-,TCA,oxaloglutarate,Glu,-,-
PM08	D11	Thr-Asp	44770	N-Source,amino acid,dipeptide,Thr,Asp,,TCA,oxaloacetate,Pyruvate,Thr,-,-,TCA,oxaloacetate,Asp,-,-,-
PM08	D12	Thr-Gln	45465	N-Source,amino acid,dipeptide,Thr,Gln,,TCA,oxaloacetate,Pyruvate,Thr,-,-,TCA,oxaloglutarate,glutama
PM08	E01	Thr-Phe	30765	N-Source,amino acid,dipeptide,Thr,Phe,,TCA,oxaloacetate,Pyruvate,Thr,-,-,TCA,Citrate,acetyl CoA,Phe
PM08	E02	Thr-Ser	42195	N-Source,amino acid,dipeptide,Thr,Ser,,TCA,oxaloacetate,Pyruvate,Thr,-,-,TCA,oxaloacetate,Pyruvate,
PM08	E03	Trp-Val	8819	N-Source,amino acid,dipeptide,Trp,Val,,TCA,Citrate,acetyl CoA,Trp,-,-,TCA,succinyl CoA,Val,-,-,-
PM08	E04	Tyr-Ile	16554	N-Source,amino acid,dipeptide,Tyr,Ile,,TCA,succinate,Tyr,-,-,-,TCA,succinyl CoA,Propionyl CoA,Ile,-
PM08	F09	D-Ala-Leu	19432	N-Source,amino acid,dipeptide,Tyr,Leu,,TCA,,,,-,-,TCA,Citrate,acetyl CoA,Leu,-,-
PM08	E05	Tyr-Val	15336	N-Source,amino acid,dipeptide,Tyr,Val,,TCA,succinate,Tyr,-,-,-,TCA,succinyl CoA,Val,-,-,-
PM08	E06	Val-Ala	44396	N-Source,amino acid,dipeptide,Val,Ala,,TCA,succinyl CoA,Val,-,-,-,TCA,oxaloglutarate,Pyruvate,Ala,-
PM08	E07	Val-Gln	45047	N-Source,amino acid,dipeptide,Val,Gln,,TCA,succinyl CoA,Val,-,-,-,TCA,oxaloglutarate,glutamate,Gln,
PM08	E08	Val-Glu	42686	N-Source,amino acid,dipeptide,Val,Glu,,TCA,succinyl CoA,Val,-,-,-,TCA,oxaloglutarate,Glu,-,-,-
PM08	E09	Val-Lys	11439	N-Source,amino acid,dipeptide,Val,Lys,,TCA,succinyl CoA,Val,-,-,-,TCA,Citrate,acetyl CoA,Lys,-,-
PM08	E10	Val-Met	16859	N-Source,amino acid,dipeptide,Val,Met,,TCA,succinyl CoA,Val,-,-,-,TCA,succinyl CoA,propanoate metab
PM08	E11	Val-Phe	16887	N-Source,amino acid,dipeptide,Val,Phe,,TCA,succinyl CoA,Val,-,-,-,TCA,Citrate,acetyl CoA,Phe,-,-
PM08	E12	Val-Pro	42412	N-Source,amino acid,dipeptide,Val,Pro,,TCA,succinyl CoA,Val,-,-,-,TCA,oxaloglutarate,glutamate,Pro,
PM08	F01	Val-Ser	39520	N-Source,amino acid,dipeptide,Val,Ser,,TCA,succinyl CoA,Val,-,-,-,TCA,oxaloacetate,Pyruvate,Ser,-,-
PM08	G11	Ala-Ala-Ala	44788	N-Source,amino acid,tripeptide,Ala,Tripeptide,,TCA,oxaloacetate,Pyruvate,Ala,-,-,TCA,oxaloglutarate
PM08	G12	D-Ala-Gly-Gly	21259	N-Source,amino acid,tripeptide,Ala-D,Gly,,TCA,oxaloacetate,Pyruvate,Ala,-,-,TCA,oxaloacetate,Pyruva
PM08	H01	Gly-Gly-Ala	39317	N-Source,amino acid,tripeptide,Gly,Ala,,TCA,oxaloacetate,Pyruvate,Gly,-,-,TCA,oxaloglutarate,Pyruva
PM08	H04	Gly-Gly-Ile	23901	N-Source,amino acid,tripeptide,Gly,Ile,,TCA,oxaloacetate,Pyruvate,Gly,-,-,TCA,succinyl CoA,Propiony
PM08	H05	Gly-Gly-Leu	22073	N-Source,amino acid,tripeptide,Gly,Leu,,TCA,oxaloacetate,Pyruvate,Gly,-,-,TCA,Citrate,acetyl CoA,Le
PM08	H02	Gly-Gly-D-Leu	21580	N-Source,amino acid,tripeptide,Gly,Leu-D,,TCA,oxaloacetate,Pyruvate,Gly,-,-,TCA,Citrate,acetyl CoA,
PM08	H06	Gly-Gly-Phe	24678	N-Source,amino acid,tripeptide,Gly,Phe,,TCA,oxaloacetate,Pyruvate,Gly,-,-,TCA,Citrate,acetyl CoA,Ph
PM08	H08	Gly-Phe-Phe	16577	N-Source,amino acid,tripeptide,Gly,Phe,,TCA,oxaloacetate,Pyruvate,Gly,-,-,TCA,Citrate,acetyl CoA,Ph
PM08	H03	Gly-Gly-Gly	29245	N-Source,amino acid,tripeptide,Gly,Tripeptide,,TCA,oxaloacetate,Pyruvate,Gly,-,-,TCA,oxaloacetate,P
PM08	H09	Leu-Gly-Gly	33707	N-Source,amino acid,tripeptide,Leu,Gly,,TCA,Citrate,acetyl CoA,Leu,-,-,TCA,oxaloacetate,Pyruvate,Gl
PM08	H10	Leu-Leu-Leu	14327	N-Source,amino acid,tripeptide,Leu,Tripeptide,,TCA,Citrate,acetyl CoA,Leu,-,-,TCA,Citrate,acetyl Co
PM08	H11	Phe-Gly-Gly	27128	N-Source,amino acid,tripeptide,Phe,Gly,,TCA,Citrate,acetyl CoA,Phe,-,-,TCA,oxaloacetate,Pyruvate,Gl
PM08	H12	Tyr-Gly-Gly	34843	N-Source,amino acid,tripeptide,Tyr,Gly,,TCA,succinate,Tyr,-,-,-,TCA,oxaloacetate,Pyruvate,Gly,-,-
PM08	H07	Val-Tyr-Val	17285	N-Source,amino acid,tripeptide,Val,Val,,TCA,succinyl CoA,Val,-,-,-,TCA,succinyl CoA,Val,-,-,-
PM08	A01	Background	23839	N-Source,Background,,,,,-,-,-,-,-,-,-,-,-,-,-,-
PM09	C03	6% NaCl + N-Acetyl-L-glutamine	32267	osmolyte, acetyl glutamine
PM09	C04	6% NaCl + ?-Glutamic acid	34434	osmolyte, b-glutamate
PM09	B02	6% NaCl + Betaine	35695	osmolyte, betaine
PM09	B12	6% NaCl + L-Carnitine	31383	osmolyte, carnitine
PM09	B08	6% NaCl + Choline	32047	osmolyte, choline
PM09	B10	6% NaCl + Creatine	31272	osmolyte, creatine
PM09	B11	6% NaCl + Creatinine	30845	osmolyte, creatinine
PM09	B05	6% NaCl + Dimethyl sulphonyl propionate	27519	osmolyte, dimethyl sulphonyl propionate
PM09	B03	6% NaCl + N-N Dimethyl glycine	32407	osmolyte, dimethylglycine
PM09	B07	6% NaCl + Ectoine	29419	osmolyte, ectoine
PM09	C05	6% NaCl + ?–Amino-N-butyric acid	25131	osmolyte, g-amino butyric acid
PM09	C06	6% NaCl + Glutathione	33127	osmolyte, glutathione
PM09	C07	6% NaCl + Glycerol	36316	osmolyte, glycerol
PM09	C01	6% NaCl + KCl	20902	osmolyte, KCl
PM09	B06	6% NaCl + MOPS	33833	osmolyte, MOPS
PM09	C11	6% NaCl + Octopine	30683	osmolyte, octopine
PM09	B09	6% NaCl + Phosphorylcholine	27386	osmolyte, phosphorylcholine
PM09	C02	6% NaCl + L-Proline	31378	osmolyte, proline
PM09	B04	6% NaCl + Sarcosine	32895	osmolyte, sarcosine
PM09	C08	6% NaCl + Trehalose	34056	osmolyte, trehalose
PM09	C12	6% NaCl + Trigonelline	32200	osmolyte, trigonelline
PM09	C10	6% NaCl + Trimethylamine	33747	osmolyte, trimethylamine
PM09	C09	6% NaCl + Trimethylamine-N-oxide	30595	osmolyte, trimethylamine-N-oxide
PM09	D09	5% Ethylene Glycol	57300	osmotic sensitivity, ethylene glycol
PM09	D10	10% Ethylene Glycol	55016	osmotic sensitivity, ethylene glycol
PM09	D11	15% Ethylene Glycol	53700	osmotic sensitivity, ethylene glycol
PM09	D12	20% Ethylene Glycol	57700	osmotic sensitivity, ethylene glycol
PM09	D01	3% Potassium Chloride	36172	osmotic sensitivity, KCl
PM09	D02	4% Potassium Chloride	28318	osmotic sensitivity, KCl
PM09	D03	5% Potassium Chloride	31980	osmotic sensitivity, KCl
PM09	D04	6% Potassium Chloride	28214	osmotic sensitivity, KCl
PM09	D05	2% Sodium Sulfate	43393	osmotic sensitivity, Na2SO4
PM09	D06	3% Sodium Sulfate	39434	osmotic sensitivity, Na2SO4
PM09	D07	4% Sodium Sulfate	34697	osmotic sensitivity, Na2SO4
PM09	D08	5% Sodium Sulfate	34794	osmotic sensitivity, Na2SO4
PM09	A01	1% NaCl	51819	osmotic sensitivity, NaCl
PM09	A02	2% NaCl	40061	osmotic sensitivity, NaCl
PM09	A03	3% NaCl	36030	osmotic sensitivity, NaCl
PM09	A04	4% NaCl	25798	osmotic sensitivity, NaCl
PM09	A05	5% NaCl	18094	osmotic sensitivity, NaCl
PM09	A06	5.5% NaCl	15701	osmotic sensitivity, NaCl
PM09	A07	6% NaCl	11994	osmotic sensitivity, NaCl
PM09	A08	6.5% NaCl	15839	osmotic sensitivity, NaCl
PM09	A09	7% NaCl	8345	osmotic sensitivity, NaCl
PM09	A10	8% NaCl	12558	osmotic sensitivity, NaCl
PM09	A11	9% NaCl	7769	osmotic sensitivity, NaCl
PM09	A12	10% NaCl	18989	osmotic sensitivity, NaCl
PM09	B01	6% NaCl	25460	osmotic sensitivity, NaCl control
PM09	E01	1% Sodium Formate	41854	osmotic sensitivity, sodium formate
PM09	E02	2% Sodium Formate	30921	osmotic sensitivity, sodium formate
PM09	E03	3% Sodium Formate	19675	osmotic sensitivity, sodium formate
PM09	E04	4% Sodium Formate	14965	osmotic sensitivity, sodium formate
PM09	E05	5% Sodium Formate	4255	osmotic sensitivity, sodium formate
PM09	E06	6% Sodium Formate	4190	osmotic sensitivity, sodium formate
PM09	F01	1% Sodium Lactate	51165	osmotic sensitivity, sodium lactate
PM09	F02	2% Sodium Lactate	33419	osmotic sensitivity, sodium lactate
PM09	F03	3% Sodium Lactate	7296	osmotic sensitivity, sodium lactate
PM09	F04	4% Sodium Lactate	3560	osmotic sensitivity, sodium lactate
PM09	F05	5% Sodium Lactate	4411	osmotic sensitivity, sodium lactate
PM09	F06	6% Sodium Lactate	3844	osmotic sensitivity, sodium lactate
PM09	F07	7% Sodium Lactate	4222	osmotic sensitivity, sodium lactate
PM09	F08	8% Sodium Lactate	4679	osmotic sensitivity, sodium lactate
PM09	F09	9% Sodium Lactate	4506	osmotic sensitivity, sodium lactate
PM09	F10	10% Sodium Lactate	5607	osmotic sensitivity, sodium lactate
PM09	F11	11% Sodium Lactate	5933	osmotic sensitivity, sodium lactate
PM09	F12	12% Sodium Lactate	7356	osmotic sensitivity, sodium lactate
PM09	E07	2% Urea	55800	osmotic sensitivity, urea
PM09	E08	3% Urea	51627	osmotic sensitivity, urea
PM09	E09	4% Urea	4698	osmotic sensitivity, urea
PM09	E10	5% Urea	6649	osmotic sensitivity, urea
PM09	E11	6% Urea	5431	osmotic sensitivity, urea
PM09	E12	7% Urea	10245	osmotic sensitivity, urea
PM09	G09	10mM Ammonium Sulfate pH 8	56159	toxicity, ammonia
PM09	G10	20mM Ammonium Sulfate pH 8	57768	toxicity, ammonia
PM09	G11	50mM Ammonium Sulfate pH 8	55206	toxicity, ammonia
PM09	G12	100mM Ammonium Sulfate pH 8	55372	toxicity, ammonia
PM09	G05	20mM Sodium Benzoate pH 5.2	24305	toxicity, benzoate
PM09	G06	50mM Sodium Benzoate pH 5.2	5629	toxicity, benzoate
PM09	G07	100mM Sodium Benzoate pH 5.2	6275	toxicity, benzoate
PM09	G08	200mM Sodium Benzoate pH 5.2	7084	toxicity, benzoate
PM09	H01	10mM Sodium Nitrate	59905	toxicity, nitrate
PM09	H02	20mM Sodium Nitrate	60779	toxicity, nitrate
PM09	H03	40mM Sodium Nitrate	59566	toxicity, nitrate
PM09	H04	60mM Sodium Nitrate	59510	toxicity, nitrate
PM09	H05	80mM Sodium Nitrate	59707	toxicity, nitrate
PM09	H06	100mM Sodium Nitrate	59971	toxicity, nitrate
PM09	H07	10mM Sodium Nitrite	59612	toxicity, nitrite
PM09	H08	20mM Sodium Nitrite	57267	toxicity, nitrite
PM09	H09	40mM Sodium Nitrite	51558	toxicity, nitrite
PM09	H10	60mM Sodium Nitrite	40822	toxicity, nitrite
PM09	H11	80mM Sodium Nitrite	38939	toxicity, nitrite
PM09	H12	100mM Sodium Nitrite	35011	toxicity, nitrite
PM09	G01	20mM Sodium Phosphate pH 7	58592	toxicity, phosphate
PM09	G02	50mM Sodium Phosphate pH 7	58291	toxicity, phosphate
PM09	G03	100mM Sodium Phosphate pH 7	50604	toxicity, phosphate
PM09	G04	200mM Sodium Phosphate pH 7	36877	toxicity, phosphate
PM10	H04	X-alpha-D-Galactoside	61938	alpha-D-galactosidase
PM10	H02	X-alpha-D-Glucoside	63215	alpha-D-glucosidase
PM10	H06	X-alpha-D-Glucuronide	59838	alpha-D-glucuronidase
PM10	H10	X-alpha-D-Mannoside	58554	alpha-D-mannosidase
PM10	H11	X-PO4	58566	aryl phosphatase
PM10	H12	X-SO4	60545	aryl sulfatase
PM10	H09	X-beta-D-Galactosaminide	62617	beta-D-galactosaminidase
PM10	H05	X-beta-D-Galactoside	60480	beta-D-galactosidase
PM10	H08	X-beta-D-Glucosaminide	57321	beta-D-glucosaminidase
PM10	H03	X-beta-D-Glucoside	58383	beta-D-glucosidase
PM10	H07	X-beta-D-Glucuronide	60590	beta-D-glucuronidase
PM10	H01	X-Caprylate	60988	caprylate esterase
PM10	E02	pH 9.5 + L-Alanine	48195	pH, deaminase
PM10	E03	pH 9.5 + L-Arginine	40192	pH, deaminase
PM10	E04	pH 9.5 + L-Asparagine	46714	pH, deaminase
PM10	E05	pH 9.5 + L-Aspartic Acid	45492	pH, deaminase
PM10	E06	pH 9.5 + L-Glutamic Acid	47867	pH, deaminase
PM10	E07	pH 9.5 + L-Glutamine	50602	pH, deaminase
PM10	E08	pH 9.5 + Glycine	38994	pH, deaminase
PM10	E09	pH 9.5 + L-Histidine	32982	pH, deaminase
PM10	E10	pH 9.5 + L-Isoleucine	37223	pH, deaminase
PM10	E11	pH 9.5 + L-Leucine	28328	pH, deaminase
PM10	E12	pH 9.5 + L-Lysine	45449	pH, deaminase
PM10	F01	pH 9.5 + L-Methionine	41739	pH, deaminase
PM10	F02	pH 9.5 + L-Phenylalanine	34438	pH, deaminase
PM10	F03	pH 9.5 + L-Proline	50139	pH, deaminase
PM10	F04	pH 9.5 + L-Serine	47245	pH, deaminase
PM10	F05	pH 9.5 + L-Threonine	43023	pH, deaminase
PM10	F06	pH 9.5 + L-Tryptophan	14813	pH, deaminase
PM10	F07	pH 9.5 + L-Tyrosine	38274	pH, deaminase
PM10	F08	pH 9.5 + L-Valine	43501	pH, deaminase
PM10	F09	pH 9.5 + Hydroxy-L-Proline	47355	pH, deaminase
PM10	F10	pH 9.5 + L-Ornithine	42797	pH, deaminase
PM10	F11	pH 9.5 + L-Homoarginine	44096	pH, deaminase
PM10	F12	pH 9.5 + L-Homoserine	43305	pH, deaminase
PM10	G01	pH 9.5 + Anthranilic acid	41616	pH, deaminase
PM10	G02	pH 9.5 + L-Norleucine	9468	pH, deaminase
PM10	G03	pH 9.5 + L-Norvaline	42397	pH, deaminase
PM10	G04	pH 9.5 + Agmatine	41802	pH, deaminase
PM10	G05	pH 9.5 + Cadaverine	46218	pH, deaminase
PM10	G06	pH 9.5 + Putrescine	30712	pH, deaminase
PM10	G07	pH 9.5 + Histamine	10364	pH, deaminase
PM10	G08	pH 9.5 + Phenylethylamine	34577	pH, deaminase
PM10	G09	pH 9.5 + Tyramine	10149	pH, deaminase
PM10	G10	pH 9.5 + Tryptamine	47633	pH, deaminase
PM10	G11	pH 9.5 + Trimethylamine-N-oxide	46631	pH, deaminase
PM10	G12	pH 9.5 + Urea	46477	pH, deaminase
PM10	E01	pH 9.5	46792	pH, deaminase control
PM10	B02	pH 4.5 + L-Alanine	43973	pH, decarboxylase
PM10	B03	pH 4.5 + L-Arginine	29040	pH, decarboxylase
PM10	B04	pH 4.5 + L-Asparagine	46677	pH, decarboxylase
PM10	B05	pH 4.5 + L-Aspartic Acid	40237	pH, decarboxylase
PM10	B06	pH 4.5 + L-Glutamic Acid	36739	pH, decarboxylase
PM10	B07	pH 4.5 + L-Glutamine	48727	pH, decarboxylase
PM10	B08	pH 4.5 + Glycine	41224	pH, decarboxylase
PM10	B09	pH 4.5 + L-Histidine	20427	pH, decarboxylase
PM10	B10	pH 4.5 + L-Isoleucine	11617	pH, decarboxylase
PM10	B11	pH 4.5 + L-Leucine	11890	pH, decarboxylase
PM10	B12	pH 4.5 + L-Lysine	26942	pH, decarboxylase
PM10	C01	pH 4.5 + L-Methionine	13935	pH, decarboxylase
PM10	C02	pH 4.5 + L-Phenylalanine	34503	pH, decarboxylase
PM10	C03	pH 4.5 + L-Proline	26239	pH, decarboxylase
PM10	C04	pH 4.5 + L-Serine	43612	pH, decarboxylase
PM10	C05	pH 4.5 + L-Threonine	38415	pH, decarboxylase
PM10	C06	pH 4.5 + L-Tryptophan	11747	pH, decarboxylase
PM10	C07	pH 4.5 + L-Tyrosine	39219	pH, decarboxylase
PM10	C08	pH 4.5 + L-Valine	33713	pH, decarboxylase
PM10	C09	pH 4.5 + Hydroxy-L-Proline	44408	pH, decarboxylase
PM10	C10	pH 4.5 + L-Ornithine	45863	pH, decarboxylase
PM10	C11	pH 4.5 + L-Homoarginine	23802	pH, decarboxylase
PM10	C12	pH 4.5 + L-Homoserine	21046	pH, decarboxylase
PM10	D01	pH 4.5 + Anthranilic acid	13009	pH, decarboxylase
PM10	D02	pH 4.5 + L-Norleucine	9463	pH, decarboxylase
PM10	D03	pH 4.5 + L-Norvaline	35380	pH, decarboxylase
PM10	D04	pH 4.5 + a- Amino-N-butyric acid	38872	pH, decarboxylase
PM10	D05	pH 4.5 + a-Amino Malonate	12327	pH, decarboxylase
PM10	D06	pH 4.5 + b-Hydroxy Glutamate	35842	pH, decarboxylase
PM10	D07	pH 4.5 + g-Hydroxy Glutamate	42973	pH, decarboxylase
PM10	D08	pH 4.5 + 5-HydroxyLysine	38458	pH, decarboxylase
PM10	D09	pH 4.5 + 5-HydroxyTryptophan	20042	pH, decarboxylase
PM10	D10	pH 4.5 + D,L Diamino-Pimelic acid	28111	pH, decarboxylase
PM10	D11	pH 4.5 + Trimethylamine-N-oxide	17213	pH, decarboxylase
PM10	D12	pH 4.5 + Urea	39832	pH, decarboxylase
PM10	B01	pH 4.5	11775	pH, decarboxylase control
PM10	A12	pH 10	49526	pH, growth at 10
PM10	A01	pH 3.5	13078	pH, growth at 3.5
PM10	A02	pH 4	11560	pH, growth at 4
PM10	A03	pH 4.5	24829	pH, growth at 4.5
PM10	A04	pH 5	58688	pH, growth at 5
PM10	A05	pH 5.5	60162	pH, growth at 5.5
PM10	A06	pH 6	61591	pH, growth at 6
PM10	A07	pH 7	61729	pH, growth at 7
PM10	A08	pH 8	60923	pH, growth at 8
PM10	A09	pH 8.5	50262	pH, growth at 8.5
PM10	A10	pH 9	47943	pH, growth at 9
PM10	A11	pH 9.5	49165	pH, growth at 9.5
PM11	C01, C02, C03, C04	Bleomycin	232223	DNA damage, oxidative, ionizing ratiation
PM11	B09, B10, B11, B12	Lomefloxacin	168629	DNA unwinding, gyrase (GN), topoisomerase (GP), fluoroquinolone
PM11	E05, E06, E07, E08	Enoxacin	118392	DNA unwinding, gyrase (GN), topoisomerase (GP), fluoroquinolone
PM11	H09, H10, H11, H12	Ofloxacin	162632	DNA unwinding, gyrase (GN), topoisomerase (GP), fluoroquinolone
PM11	E09, E10, E11, E12	Nalidixic acid	109015	DNA unwinding, gyrase (GN), topoisomerase (GP), quinolone
PM11	C05, C06, C07, C08	Colistin	123281	membrane, transport
PM11	D01, D02, D03, D04	Capreomycin	216453	protein synthesis
PM11	F01, F02, F03, F04	Chloramphenicol	125146	protein synthesis
PM11	A01, A02, A03, A04	Amikacin	234022	protein synthesis, 30S ribosomal subunit, aminoglycoside
PM11	F09, F10, F11, F12	Neomycin	220065	protein synthesis, 30S ribosomal subunit, aminoglycoside
PM11	G05, G06, G07, G08	Gentamicin	232141	protein synthesis, 30S ribosomal subunit, aminoglycoside
PM11	H05, H06, H07, H08	Kanamycin	215050	protein synthesis, 30S ribosomal subunit, aminoglycoside
PM11	A05, A06, A07, A08	Chlortetracycline	169317	protein synthesis, 30S ribosomal subunit, tetracycline
PM11	C09, C10, C11, C12	Minocycline	142062	protein synthesis, 30S ribosomal subunit, tetracycline
PM11	D05, D06, D07, D08	Demeclocyline	157468	protein synthesis, 30S ribosomal subunit, tetracycline
PM11	F05, F06, F07, F08	Erythromycin	215149	protein synthesis, 50S ribosomal subunit, macrolide
PM11	A09, A10, A11, A12	Lincomycin	211428	protein synthesis, lincosamide
PM11	G09, G10, G11, G12	Potassium tellurite	214820	toxic anion
PM11	E01, E02, E03, E04	Cefazolin	228238	wall, cephalosporin first generation
PM11	H01, H02, H03, H04	Cephalothin	235250	wall, cephalosporin first generation
PM11	G01, G02, G03, G04	Ceftriaxone	226079	wall, cephalosporin third generation
PM11	B01, B02, B03, B04	Amoxicillin	149136	wall, lactam
PM11	B05, B06, B07, B08	Cloxacillin	140932	wall, lactam
PM11	D09, D10, D11, D12	Nafcillin	172597	wall, lactam
PM12	E01, E02, E03, E04	2,4-Diamino-6,7-diisopropylpteridine	157742
PM12	D09, D10, D11, D12	Novobiocin	81354	DNA unwinding, gyrase (GN), topoisomerase (GP), quinolone
PM12	D05, D06, D07, D08	Sulfamethazine	211658	folate synthesis, PABA analog
PM12	E05, E06, E07, E08	Sulfadiazine	193929	folate synthesis, PABA analog
PM12	F05, F06, F07, F08	Sulfathiazole	197061	folate synthesis, PABA analog
PM12	G05, G06, G07, G08	Sulfamethoxazole	202719	folate synthesis, PABA analog
PM12	E09, E10, E11, E12	Benzethonium chloride	134325	membrane, detergent, cationic
PM12	H09, H10, H11, H12	Dodecyltrimethyl ammonium bromide	171051	membrane, detergent, cationic
PM12	B09, B10, B11, B12	Polymyxin B	163555	membrane, disorganize structure
PM12	F09, F10, F11, F12	5-Fluoroorotic acid	229498	nucleic acid analog, pyrimidine
PM12	C01, C02, C03, C04	Paromomycin	180586	protein synthesis, 30S ribosomal subunit, aminoglycoside
PM12	D01, D02, D03, D04	Sisomicin	177396	protein synthesis, 30S ribosomal subunit, aminoglycoside
PM12	F01, F02, F03, F04	Tobramycin	177536	protein synthesis, 30S ribosomal subunit, aminoglycoside
PM12	A05, A06, A07, A08	Tetracycline	242444	protein synthesis, 30S ribosomal subunit, tetracycline
PM12	B05, B06, B07, B08	Penimepicycline	239455	protein synthesis, 30S ribosomal subunit, tetracycline
PM12	H01, H02, H03, H04	Spiramycin	235512	protein synthesis, 50S ribosomal subunit, macrolide
PM12	G01, G02, G03, G04	Spectinomycin	233591	protein synthesis, ribosome, aminoglycoside
PM12	H05, H06, H07, H08	Rifampicin	182468	RNA polymerase
PM12	C09, C10, C11, C12	D,L-Serine hydroxamate	157022	tRNA synthetase
PM12	G09, G10, G11, G12	L-Aspartic-beta-hydroxamate	65385	tRNA synthetase
PM12	C05, C06, C07, C08	Vancomycin	225752	wall
PM12	A01, A02, A03, A04	Penicillin G	221435	wall, lactam
PM12	A09, A10, A11, A12	Carbenicillin	192048	wall, lactam
PM12	B01, B02, B03, B04	Oxacillin	143619	wall, lactam
PM13	G09, G10, G11, G12	Trifluoperazine	231671	cell cycle modulation, DNA synthesis, Ca(2+)/calmodulin dependent protein phosphorylation and lipid
PM13	B05, B06, B07, B08	2,2'-Dipyridyl	61421	chelator, Fe++
PM13	B09, B10, B11, B12	Oxolinic acid	120772	DNA unwinding, gyrase (GN), topoisomerase (GP), quinolone
PM13	A05, A06, A07, A08	Dequalinium	220845	ion channal inhibitor, K+ (m)
PM13	C01, C02, C03, C04	6-Mercaptopurine	193716	nucleic acid analog, purine
PM13	D05, D06, D07, D08	5-Fluorouracil	233391	nucleic acid analog, pyrimidine
PM13	E01, E02, E03, E04	Cytosine-1-beta-D-arabinofuranoside	229769	nucleic acid analog, pyrimidine
PM13	D09, D10, D11, D12	Rolitetracycline	154793	protein synthesis, 30S ribosomal subunit, tetracycline
PM13	H09, H10, H11, H12	Tylosin	240222	protein synthesis, 50S ribosomal subunit, macrolide
PM13	E05, E06, E07, E08	Geneticin (G418)	195182	protein synthesis, aminoglycoside
PM13	C05, C06, C07, C08	Doxycycline	155848	protein synthesis, tetracycline
PM13	E09, E10, E11, E12	Ruthenium red	227957	respiration, mitochondrial Ca++ porter
PM13	C09, C10, C11, C12	Potassium chromate	133032	toxic anion
PM13	A09, A10, A11, A12	Nickel chloride	132398	toxic cation
PM13	F01, F02, F03, F04	Cesium chloride	227849	toxic cation
PM13	F09, F10, F11, F12	Thallium (I) acetate	130973	toxic cation
PM13	G01, G02, G03, G04	Cobalt chloride	122259	toxic cation
PM13	G05, G06, G07, G08	Manganese (II) chloride	186566	toxic cation
PM13	H01, H02, H03, H04	Cupric chloride	150541	toxic cation
PM13	F05, F06, F07, F08	Glycine	227307	wall
PM13	D01, D02, D03, D04	Cefuroxime	158876	wall, cephalosporin second generation
PM13	A01, A02, A03, A04	Ampicillin	240670	wall, lactam
PM13	B01, B02, B03, B04	Azlocillin	225965	wall, lactam
PM13	H05, H06, H07, H08	Moxalactam	134530	wall, lactam
PM14	C05, C06, C07, C08	1-Hydroxy- pyridine-2-thione	188940
PM14	A09, A10, A11, A12	Sanguinarine	189828	ATPase, Na+/K+ and Mg++
PM14	H01, H02, H03, H04	EGTA	230157	chelator, Ca++
PM14	B05, B06, B07, B08	Fusaric acid	212458	chelator, Fe, lipophilic, deplete Fe in yeast
PM14	H05, H06, H07, H08	Promethazine	157797	cyclic nucleotide phosphodiesterase
PM14	A05, A06, A07, A08	Furaltadone	215797	DNA damage, multiple sites, nitrofuran analog
PM14	E05, E06, E07, E08	Nitrofurantoin	227848	DNA damage, multiple sites, nitrofuran analog
PM14	A01, A02, A03, A04	Acriflavine	243041	DNA intercalator
PM14	B01, B02, B03, B04	9-Aminoacridine	181517	DNA intercalator
PM14	D05, D06, D07, D08	Iodoacetate	154096	oxidation, sulfhydryl
PM14	G01, G02, G03, G04	Chelerythrine	219251	protein kinase C inhibitor
PM14	F01, F02, F03, F04	Chloramphenicol	171707	protein synthesis
PM14	C01, C02, C03, C04	Boric Acid	148416	toxic anion
PM14	C09, C10, C11, C12	Sodium cyanate	180498	toxic anion
PM14	E09, E10, E11, E12	Sodium metaborate	186721	toxic anion
PM14	G09, G10, G11, G12	Sodium nitrite	153929	toxic anion
PM14	B09, B10, B11, B12	Sodium arsenate	174922	toxic anion, PO4 analog
PM14	F09, F10, F11, F12	Sodium metavanadate	32729	toxic anion, PO4 analog
PM14	H09, H10, H11, H12	Sodium orthovanadate	32695	toxic anion, PO4 analog
PM14	D09, D10, D11, D12	Sodium dichromate	181506	toxic anion, SO4 analog
PM14	D01, D02, D03, D04	Cadmium chloride	101207	toxic cation
PM14	E01, E02, E03, E04	Cefoxitin	180734	wall, cephalosporin second generation
PM14	F05, F06, F07, F08	Piperacillin	230711	wall, lactam
PM14	G05, G06, G07, G08	Carbenicillin	77297	wall, lactam
PM15	C09, C10, C11, C12	1,10-Phenanthroline	152723	chelator, Fe++, Zn++, divalent metal ions
PM15	B05, B06, B07, B08	EDTA	157610	chelator, hydrophilic
PM15	B09, B10, B11, B12	5,7-Dichloro-8-hydroxy-quinaldine	225002	chelator, lipophilic
PM15	C01, C02, C03, C04	5,7-Dichloro-8-hydroxyquinoline	207262	chelator, lipophilic
PM15	E05, E06, E07, E08	5-Nitro-2-furaldehyde semicarbazone	216893	DNA damage, multiple sites, nitrofuran analog
PM15	D01, D02, D03, D04	Phleomycin	128554	DNA damage, oxidative, ionizing ratiation
PM15	A01, A02, A03, A04	Procaine	125443	ion channal inhibitor, Na+ (m)
PM15	D09, D10, D11, D12	Nordihydroguaiaretic acid	230721	lipoxygenase, fungicide
PM15	E01, E02, E03, E04	Alexidine	126100	membrane, biguanide, electron transport
PM15	A05, A06, A07, A08	Guanidine hydrochloride	104889	membrane, chaotropic agent
PM15	D05, D06, D07, D08	Domiphen bromide	175377	membrane, detergent, cationic, fungiside
PM15	E09, E10, E11, E12	Methyl viologen	108090	oxidizing agent
PM15	F01, F02, F03, F04	3, 4-Dimethoxybenzyl alcohol	136362	oxidizing agent, free radical-peroxidase substrate
PM15	F09, F10, F11, F12	Puromycin	177217	protein synthesis, 30S ribosomal subunit, premature chanin termination
PM15	F05, F06, F07, F08	Oleandomycin	220121	protein synthesis, 50S ribosomal subunit, macrolide
PM15	C05, C06, C07, C08	Fusidic acid	150950	protein synthesis, elongation factor
PM15	G01, G02, G03, G04	CCCP	186992	respiration, ionophore, H+
PM15	G05, G06, G07, G08	Sodium azide	77648	respiration, uncoupler
PM15	G09, G10, G11, G12	Menadione	228754	respiration, uncoupler
PM15	H01, H02, H03, H04	2-Nitroimidazole	114605	ribonucleotide DP reductase
PM15	H05, H06, H07, H08	Hydroxyurea	163700	ribonucleotide DP reductase, antifolate (inhibits thymine and methionine synthesis)
PM15	H09, H10, H11, H12	Zinc chloride	212284	toxic cation
PM15	A09, A10, A11, A12	Cefmetazole	168046	wall, cephalosporin second generation
PM15	B01, B02, B03, B04	D-Cycloserine	241946	wall, sphingolipid synthesis
PM16	A09, A10, A11, A12	5-Chloro-7-iodo-8-hydroxyquinoline	149966	chelator, lipophilic
PM16	E05, E06, E07, E08	5-Azacytidine	224489	DNA methylation, methyltransferase inhibitor
PM16	B01, B02, B03, B04	Norfloxacin	136205	DNA unwinding, gyrase (GN), topoisomerase (GP), fluoroquinolone
PM16	D09, D10, D11, D12	Cinoxacin	135792	DNA unwinding, gyrase (GN), topoisomerase (GP), quinolone
PM16	B09, B10, B11, B12	Trimethoprim	74365	folate synthesis, dihyldrofolate reductase inhibitor
PM16	B05, B06, B07, B08	Sulfanilamide	231016	folate synthesis, PABA analog
PM16	H05, H06, H07, H08	Chloroxylenol	152322	fungicide
PM16	C01, C02, C03, C04	Dichlofluanid	154489	fungicide, phenylsulphamide
PM16	C09, C10, C11, C12	Cetylpyridinium chloride	223982	membrane, detergent, cationic
PM16	C05, C06, C07, C08	Protamine sulfate	163067	membrane, nonspecific binding
PM16	D01, D02, D03, D04	1-Chloro-2,4-dinitrobenzene	125775	oxidation, glutathione
PM16	E01, E02, E03, E04	Streptomycin	165373	protein synthesis, 30S ribosomal subunit, aminoglycoside
PM16	H09, H10, H11, H12	Sorbic Acid	228551	respiration, ionophore, H+
PM16	E09, E10, E11, E12	Rifamycin SV	190801	RNA polymerase
PM16	D05, D06, D07, D08	Diamide	175211	thiol crosslinking agent
PM16	F01, F02, F03, F04	Potassium tellurite	147473	toxic anion
PM16	F05, F06, F07, F08	Sodium selenite	185083	toxic anion
PM16	F09, F10, F11, F12	Aluminum sulfate	194974	toxic cation
PM16	G01, G02, G03, G04	Chromium chloride	223533	toxic cation
PM16	G05, G06, G07, G08	Ferric chloride	216018	toxic cation
PM16	G09, G10, G11, G12	L-Glutamic acid gamma-hydroxamate	184157	tRNA synthetase
PM16	H01, H02, H03, H04	Glycine hydroxamate	110327	tRNA synthetase
PM16	A05, A06, A07, A08	Phosphomycin	237955	wall
PM16	A01, A02, A03, A04	Cefotaxime	63097	wall, cephalosporin third generation
PM17	A05, A06, A07, A08	b-Chloro-L-alanine	214338	aa analog, alanine, aminotransferase inhibitor
PM17	G01, G02, G03, G04	Chlorambucil	207993	alkylating agent, DNA
PM17	A09, A10, A11, A12	Thiosalicylate	199449	anti-capsule
PM17	B01, B02, B03, B04	Sodium salicylate	68010	anti-capsule, biofilm inhibition, mar inducer
PM17	B09, B10, B11, B12	Ethionamide	207001	anti-tuberculostic
PM17	F09, F10, F11, F12	Tannic acid	256414	antimicrobial, from plants
PM17	D09, D10, D11, D12	Chlorpromazine	167014	cell cycle modulation, calmodulin dependent cyclic nucleotide phosphodiesterase (m)
PM17	E05, E06, E07, E08	Compound 48/80	209947	cell cycle modulation, Calmodulin inhibitor (gn) phospholipase C, ADP ribosylation
PM17	C01, C02, C03, C04	4-Aminopyridine	229540	channel blocker, K+
PM17	H05, H06, H07, H08	Caffeine	175009	cyclic AMP phosphodiesterase
PM17	C09, C10, C11, C12	Sulfamonomethoxine	194879	folate antagonist
PM17	C05, C06, C07, C08	Sulfachloropyridazine	193359	folate synthesis, PABA analog
PM17	D05, D06, D07, D08	Aminotriazole	195015	histidine biosynthesis, catalase
PM17	A01, A02, A03, A04	D-Serine	53420	inhibits 3PGA dehydrogenase (L-serine and pantothenate synthesis)
PM17	E01, E02, E03, E04	Niaproof	174344	membrane, detergent, anionic
PM17	B05, B06, B07, B08	Hygromycin B	233302	protein synthesis, aminoglycoside
PM17	D01, D02, D03, D04	Oxycarboxin	81272	respiratory enzymes, carboxamide, fungicide
PM17	E09, E10, E11, E12	Sodium tungstate	178261	toxic anion, molybdate analog
PM17	F01, F02, F03, F04	Lithium chloride	103340	toxic cation
PM17	F05, F06, F07, F08	D,L-Methionine hydroxamate	60898	tRNA synthetase
PM17	H09, H10, H11, H12	Phenylarsine oxide	85818	tyrosine phosphatase inhibitor
PM17	H01, H02, H03, H04	Cefsulodin	236587	wall, cephalosporin
PM17	G05, G06, G07, G08	Cefamandole	232606	wall, cephalosporin second generation
PM17	G09, G10, G11, G12	Cefoperazone	115938	wall, cephalosporin third generation
PM18	F01, F02, F03, F04	Semicarbazide hydrochloride	121820
PM18	A01, A02, A03, A04	Ketoprofen	181288	anti-capsule
PM18	A05, A06, A07, A08	Pyrophosphate	242115	chelating agent
PM18	G09, G10, G11, G12	Myricetin	247866	DNA & RNA synthesis, polymerase inhibitor (e. coli)
PM18	H05, H06, H07, H08	2-Phenylphenol	246736	DNA intercalator
PM18	B05, B06, B07, B08	Pipemidic Acid	136406	DNA unwinding, gyrase (GN), topoisomerase (GP), quinolone
PM18	C05, C06, C07, C08	Sulfisoxazole	149218	folate synthesis, PABA analog
PM18	G01, G02, G03, G04	Triclosan	240059	lipid synthesis, fatty acid inhibitor (gn, gp)
PM18	C01, C02, C03, C04	Poly-L-lysine	218876	membrane, detergent, cationic
PM18	F05, F06, F07, F08	Tinidazole	168157	Mutagen, nitroimidazole (GP, GN)
PM18	B09, B10, B11, B12	Azathioprine	227210	nucleic acid analog, purine
PM18	H01, H02, H03, H04	5-Fluoro-5'-deoxyuridine	240896	nucleic acid analog, pyrimidine
PM18	B01, B02, B03, B04	Trifluorothymidine	227975	nucleoside analog, pyrimidine
PM18	H09, H10, H11, H12	Plumbagin	247764	oxidizing agent
PM18	A09, A10, A11, A12	Thiamphenicol (chloramphenicol analog)	206049	protein synthesis, 50S ribosomal subunit, 23S rRNA
PM18	C09, C10, C11, C12	Pentachlorophenol	208096	respiration, ionophore, H+
PM18	G05, G06, G07, G08	Guanazole	185277	ribonucleotide DP reductase
PM18	D01, D02, D03, D04	Sodium m-arsenite	61740	toxic anion
PM18	D05, D06, D07, D08	Sodium bromate	170834	toxic anion
PM18	E01, E02, E03, E04	Sodium metasilicate	215097	toxic anion
PM18	E05, E06, E07, E08	Sodium periodate	160289	toxic anion, oxidizing agent
PM18	E09, E10, E11, E12	Antimony (III) chloride	128967	toxic cation
PM18	D09, D10, D11, D12	Lidocaine	130312	voltage-gated Na+ channels antagonist
PM18	F09, F10, F11, F12	Aztreonam	188934	wall, lactam
PM19	G09, G10, G11, G12	Hydroxylamine	203348	DNA damage, mutagen, antifolate (inhibits thymine and methionine synthesis)
PM19	A09, A10, A11, A12	Coumarin	183616	DNA intercalator
PM19	C05, C06, C07, C08	Umbelliferone	206453	DNA intercalator
PM19	H01, H02, H03, H04	Hexamminecobalt (III) Chloride	210019	DNA synthesis
PM19	B05, B06, B07, B08	Harmane	185541	imidazoline binding sites, agonist
PM19	B01, B02, B03, B04	Methyltrioctylammonium chloride	231015	membrane, detergent, cationic
PM19	G01, G02, G03, G04	Lauryl sulfobetaine	209148	membrane, detergent, zwitterionic
PM19	H09, H10, H11, H12	Polymyxin B	80997	membrane, disorganize structure
PM19	C01, C02, C03, C04	Chlorhexidine	182819	membrane, electron transport
PM19	D01, D02, D03, D04	Disulfiram	216375	nucleic acid inhibitor, purine
PM19	E05, E06, E07, E08	D,L-Thioctic acid	156622	oxidizing agent
PM19	E09, E10, E11, E12	Lawsone	272540	oxidizing agent
PM19	D09, D10, D11, D12	Phenyl-methylsulfonyl-fluoride (PMSF)	233819	protease inhibitor, serine
PM19	F05, F06, F07, F08	Blasticidin S	223539	protein synthesis
PM19	G05, G06, G07, G08	Dihydrostreptomycin	224178	protein synthesis, 30S ribosomal subunit, aminoglycoside
PM19	A01, A02, A03, A04	Josamycin	223952	protein synthesis, 50S ribosomal subunit, macrolide
PM19	H05, H06, H07, H08	Thioglycerol	176153	reducing agent, thiol, adenosyl methionine antagonist
PM19	D05, D06, D07, D08	Iodonitro tetrazolium violet	261736	respiration
PM19	A05, A06, A07, A08	Gallic acid	224757	respiration, ionophore, H+
PM19	B09, B10, B11, B12	2,4-Dinitrophenol	217270	respiration, ionophore, H+
PM19	C09, C10, C11, C12	Cinnamic acid	190660	respiration, ionophore, H+
PM19	E01, E02, E03, E04	FCCP	196332	respiration, ionophore, H+
PM19	F09, F10, F11, F12	Sodium caprylate	135225	respiration, ionophore, H+
PM19	F01, F02, F03, F04	Phenethicillin	104878	wall, lactam
PM20	C05, C06, C07, C08	Atropine	136661	acetylcholine receptor, antagonist
PM20	A09, A10, A11, A12	Benserazide	229449	amino acid metabolism, arromatic amino acid decarboxylase inhibitor (gp, gn, yst, m)
PM20	B05, B06, B07, B08	Propranolol	169756	beta-adrenergic blocker
PM20	G09, G10, G11, G12	8-Hydroxyquinoline	185718	chelator, lipophilic, RNA synthesis
PM20	B01, B02, B03, B04	Orphenadrine	133776	cholinergic antagonist
PM20	F09, F10, F11, F12	Pridinol	141078	cholinergic antagonist
PM20	F01, F02, F03, F04	4-Hydroxycoumarin	232880	DNA intercalator
PM20	D05, D06, D07, D08	Ciprofloxacin	134106	DNA unwinding, gyrase (GN), topoisomerase (GP), fluoroquinolone
PM20	D01, D02, D03, D04	Proflavine	224327	flavone, antibacterial
PM20	H05, H06, H07, H08	Tolylfluanid	176475	fungicide, phenylsulphamide
PM20	E05, E06, E07, E08	Dodine	180084	membrane permeability, guanidine, fungicide
PM20	E09, E10, E11, E12	Hexachlorophene	215694	membrane, electron transport
PM20	A01, A02, A03, A04	Amitriptyline	166357	membrane, transport
PM20	H01, H02, H03, H04	Patulin	141425	microtubulin polymerization inhibitor, antifungal
PM20	G01, G02, G03, G04	Captan	204407	multisite, carbamate, fungicide
PM20	C09, C10, C11, C12	Ornidazole	187633	protein glycosolation
PM20	A05, A06, A07, A08	Apramycin	236533	protein synthesis, 30S ribosomal subunit, aminoglycoside
PM20	F05, F06, F07, F08	Oxytetracycline	202808	protein synthesis, 30S ribosomal subunit, tetracycline
PM20	H09, H10, H11, H12	Troleandomycin	216385	protein synthesis, 50S ribosomal subunit, macrolide
PM20	D09, D10, D11, D12	18-Crown-6 ether	169124	respiration, ionophore, H+
PM20	G05, G06, G07, G08	3,5-Dinitrobenzene	171766	respiration, ionophore, H+
PM20	B09, B10, B11, B12	Tetrazolium violet	192369	respiration, uncoupler
PM20	C01, C02, C03, C04	Thioridazine	214042	respiration, uncoupler
PM20	E01, E02, E03, E04	Crystal Violet	241839	respiration, uncoupler
Display Options:
Same Color			Yellow
Plate 1 Color			Green
Plate 2 Color			Red
Background Color			Silver
User Box Color			Gray
Data Box Color			White
Both Box Color			Black
Show Confidence Limits			No
Show Grid Lines			Yes
Show Grid Outlnies			No
Show Plate Distances			Yes
Show Box			Yes
Show Plate Parameters			No
Display Max Data			500
Small Box Width			1
Big Box Width			4
Data Options :
Max Day			2
Smooth Data			No
Data Confidence Mode			None
Data Confidence Pcnt			25
Data Confidence Delta			50
Use Time Confidence			No
Time Confidence			8
Time Delta			0
Data Factor			1
Metabolic Distance Limit			50
Sensitivity Distance Limit			100
Data Set
Data List 1	C:\Documents and Settings\qq\My Documents\college\PM SP291 & bba\Exported list QQ 31_10_12 SP291.DLB
Data List 2	C:\Documents and Settings\qq\My Documents\college\PM SP291 & bba\Exported list QQ 31_10_12 bba.DLB
Data List 1: Test
PM01	C:\Documents and Settings\qq\My Documents\college\PM SP291 & bba\cter_SP___1_37_CIC_250_Junx04x2009_B_11A.oka
	C:\Program Files\OmniLog\PM1.csv	Mar 16 2007 15:46
PM02	C:\Documents and Settings\qq\My Documents\college\PM SP291 & bba\cter_SP___2_37_CIC_250_Junx04x2009_B_11B.oka
	C:\Program Files\OmniLog\PM2A.csv	Mar 16 2007 15:48
PM03	C:\Documents and Settings\qq\My Documents\college\PM SP291 & bba\cter_SP___3_37_CIC_250_Junx04x2009_B_12A.oka
	C:\Program Files\OmniLog\PM3B.csv	Mar 16 2007 15:54
PM04	C:\Documents and Settings\qq\My Documents\college\PM SP291 & bba\cter_SP___4_37_CIC_250_Junx04x2009_B_12B.oka
	C:\Program Files\OmniLog\PM4A.csv	Mar 16 2007 15:57
PM05	C:\Documents and Settings\qq\My Documents\college\PM SP291 & bba\cter_SP___5_37_CIC_250_Junx04x2009_B_13A.oka
	C:\Program Files\OmniLog\PM5.csv	Mar 16 2007 16:02
PM06	C:\Documents and Settings\qq\My Documents\college\PM SP291 & bba\cter_SP___6_37_CIC_250_Junx04x2009_B_13B.oka
	C:\Program Files\OmniLog\PM6.csv	Mar 16 2007 16:05
PM07	C:\Documents and Settings\qq\My Documents\college\PM SP291 & bba\cter_SP___7_37_CIC_250_Junx04x2009_B_14A.oka
	C:\Program Files\OmniLog\PM7.csv	Mar 16 2007 16:07
PM08	C:\Documents and Settings\qq\My Documents\college\PM SP291 & bba\cter_SP___8_37_CIC_250_Junx04x2009_B_14B.oka
	C:\Program Files\OmniLog\PM8.csv	Mar 16 2007 16:08
PM09	C:\Documents and Settings\qq\My Documents\college\PM SP291 & bba\cter_SP___9_37_CIC_250_Junx04x2009_B_15A.oka
	C:\Program Files\OmniLog\PM9.csv	Mar 16 2007 16:13
PM10	C:\Documents and Settings\qq\My Documents\college\PM SP291 & bba\cter_SP___10_37_CIC_250_Junx04x2009_B_15B.oka
	C:\Program Files\OmniLog\PM10.csv	Mar 16 2007 16:14
PM11	C:\Documents and Settings\qq\My Documents\college\PM SP291 & bba\cter_SP___11_37_CIC_250_Junx04x2009_B_16A.oka
	C:\Program Files\OmniLog\PM11C.csv	Mar 05 2007 17:55
PM12	C:\Documents and Settings\qq\My Documents\college\PM SP291 & bba\cter_SP___12_37_CIC_250_Junx04x2009_B_16B.oka
	C:\Program Files\OmniLog\PM12B.csv	Mar 05 2007 17:56
PM13	C:\Documents and Settings\qq\My Documents\college\PM SP291 & bba\cter_SP___13_37_CIC_250_Junx04x2009_B_17A.oka
	C:\Program Files\OmniLog\PM13B.csv	Mar 05 2007 18:00
PM14	C:\Documents and Settings\qq\My Documents\college\PM SP291 & bba\cter_SP___14_37_CIC_250_Junx04x2009_B_17B.oka
	C:\Program Files\OmniLog\PM14A.csv	Mar 05 2007 18:01
PM15	C:\Documents and Settings\qq\My Documents\college\PM SP291 & bba\cter_SP___15_37_CIC_250_Junx04x2009_B_18A.oka
	C:\Program Files\OmniLog\PM15B.csv	Mar 05 2007 18:04
PM16	C:\Documents and Settings\qq\My Documents\college\PM SP291 & bba\cter_SP___16_37_CIC_250_Junx04x2009_B_18B.oka
	C:\Program Files\OmniLog\PM16A.csv	Mar 05 2007 18:05
PM17	C:\Documents and Settings\qq\My Documents\college\PM SP291 & bba\cter_SP___17_37_CIC_250_Junx04x2009_B_19A.oka
	C:\Program Files\OmniLog\PM17A.csv	Mar 05 2007 18:06
PM18	C:\Documents and Settings\qq\My Documents\college\PM SP291 & bba\cter_SP___18_37_CIC_250_Junx04x2009_B_19B.oka
	C:\Program Files\OmniLog\PM18C.csv	Mar 05 2007 18:09
PM19	C:\Documents and Settings\qq\My Documents\college\PM SP291 & bba\cter_SP___19_37_CIC_250_Junx04x2009_B_20A.oka
	C:\Program Files\OmniLog\PM19.csv	Mar 05 2007 18:09
PM20	C:\Documents and Settings\qq\My Documents\college\PM SP291 & bba\cter_SP___20_37_CIC_250_Junx04x2009_B_20B.oka
	C:\Program Files\OmniLog\PM20B.csv	Mar 05 2007 18:10
Data List 2: Ref
PM01	C:\Documents and Settings\qq\My Documents\college\PM SP291 & bba\cter_bba___1_37_CIC_250_Junx04x2009_A_01A.oka
	C:\Program Files\OmniLog\PM1.csv	Mar 16 2007 15:46
PM02	C:\Documents and Settings\qq\My Documents\college\PM SP291 & bba\cter_bba___2_37_CIC_250_Junx04x2009_A_01B.oka
	C:\Program Files\OmniLog\PM2A.csv	Mar 16 2007 15:48
PM03	C:\Documents and Settings\qq\My Documents\college\PM SP291 & bba\cter_bba___3_37_CIC_250_Junx04x2009_A_02A.oka
	C:\Program Files\OmniLog\PM3B.csv	Mar 16 2007 15:54
PM04	C:\Documents and Settings\qq\My Documents\college\PM SP291 & bba\cter_bba___4_37_CIC_250_Junx04x2009_A_02B.oka
	C:\Program Files\OmniLog\PM4A.csv	Mar 16 2007 15:57
PM05	C:\Documents and Settings\qq\My Documents\college\PM SP291 & bba\cter_bba___5_37_CIC_250_Junx04x2009_A_03A.oka
	C:\Program Files\OmniLog\PM5.csv	Mar 16 2007 16:02
PM06	C:\Documents and Settings\qq\My Documents\college\PM SP291 & bba\cter_bba___6_37_CIC_250_Junx04x2009_A_03B.oka
	C:\Program Files\OmniLog\PM6.csv	Mar 16 2007 16:05
PM07	C:\Documents and Settings\qq\My Documents\college\PM SP291 & bba\cter_bba___7_37_CIC_250_Junx04x2009_A_04A.oka
	C:\Program Files\OmniLog\PM7.csv	Mar 16 2007 16:07
PM08	C:\Documents and Settings\qq\My Documents\college\PM SP291 & bba\cter_bba___8_37_CIC_250_Junx04x2009_A_04B.oka
	C:\Program Files\OmniLog\PM8.csv	Mar 16 2007 16:08
PM09	C:\Documents and Settings\qq\My Documents\college\PM SP291 & bba\cter_bba___9_37_CIC_250_Junx04x2009_A_05A.oka
	C:\Program Files\OmniLog\PM9.csv	Mar 16 2007 16:13
PM10	C:\Documents and Settings\qq\My Documents\college\PM SP291 & bba\cter_bba___10_37_CIC_250_Junx04x2009_A_05B.oka
	C:\Program Files\OmniLog\PM10.csv	Mar 16 2007 16:14
PM11	C:\Documents and Settings\qq\My Documents\college\PM SP291 & bba\cter_bba___11_37_CIC_250_Junx04x2009_A_06A.oka
	C:\Program Files\OmniLog\PM11C.csv	Mar 05 2007 17:55
PM12	C:\Documents and Settings\qq\My Documents\college\PM SP291 & bba\cter_bba___12_37_CIC_250_Junx04x2009_A_06B.oka
	C:\Program Files\OmniLog\PM12B.csv	Mar 05 2007 17:56
PM13	C:\Documents and Settings\qq\My Documents\college\PM SP291 & bba\cter_bba___13_37_CIC_250_Junx04x2009_A_07A.oka
	C:\Program Files\OmniLog\PM13B.csv	Mar 05 2007 18:00
PM14	C:\Documents and Settings\qq\My Documents\college\PM SP291 & bba\cter_bba___14_37_CIC_250_Junx04x2009_A_07B.oka
	C:\Program Files\OmniLog\PM14A.csv	Mar 05 2007 18:01
PM15	C:\Documents and Settings\qq\My Documents\college\PM SP291 & bba\cter_bba___15_37_CIC_250_Junx04x2009_A_08A.oka
	C:\Program Files\OmniLog\PM15B.csv	Mar 05 2007 18:04
PM16	C:\Documents and Settings\qq\My Documents\college\PM SP291 & bba\cter_bba___16_37_CIC_250_Junx04x2009_A_08B.oka
	C:\Program Files\OmniLog\PM16A.csv	Mar 05 2007 18:05
PM17	C:\Documents and Settings\qq\My Documents\college\PM SP291 & bba\cter_bba___17_37_CIC_250_Junx04x2009_A_09A.oka
	C:\Program Files\OmniLog\PM17A.csv	Mar 05 2007 18:06
PM18	C:\Documents and Settings\qq\My Documents\college\PM SP291 & bba\cter_bba___18_37_CIC_250_Junx04x2009_A_09B.oka
	C:\Program Files\OmniLog\PM18C.csv	Mar 05 2007 18:09
PM19	C:\Documents and Settings\qq\My Documents\college\PM SP291 & bba\cter_bba___19_37_CIC_250_Junx04x2009_A_10A.oka
	C:\Program Files\OmniLog\PM19.csv	Mar 05 2007 18:09
PM20	C:\Documents and Settings\qq\My Documents\college\PM SP291 & bba\cter_bba___20_37_CIC_250_Junx04x2009_A_10B.oka
	C:\Program Files\OmniLog\PM20B.csv	Mar 05 2007 18:10

## Sheet: PM_ATCC BAA-894
PM data of C. sakazakii ATCC BAA-894
Report Date: 31/10/2012 15:50:25
Strain Number	Speceis	ID
Test	Cronobacter sakazakii	SP291
Ref	Cronobacter sakazakii	ATCC BAA-894
Phenotypes Gained - Faster Growth / Resistance
Plate Type	Wells	Test	Difference	Mode of Action
PM01	A01	Background	8207	C-Source,Background,,,,,-,-,-,-,-,-,-,-,-,-,-,-
PM01	A02	L-Arabinose	52167	C-Source,carbohydrate,pentose,arabinose,,,Glycolosis,G3P,Pentose and glucuronate interconversions,-
PM01	A03	N-Acetyl-D-Glucosamine	52693	C-Source,carbohydrate,hexose,glucose,amine,,Glycolosis,glucose,Glycosaminoglycan degradation,-,-,-,
PM01	A04	D-Saccharic Acid	18265	C-Source,carbohydrate,hexose,glucose,dicarboxylate,,Glycolosis,glucose,Ascorbate and aldarate metab
PM01	A05	Succinic Acid	52368	C-Source,carboxylate,4 carbon,,,,TCA,succinate,-,-,-,-,-,-,-,-,-,-
PM01	A06	D-Galactose	53118	C-Source,carbohydrate,hexose,galactose,,,Galactose Metabolism,-,-,-,-,-,-,-,-,-,-,-
PM01	A07	L-Aspartic Acid	49784	C-Source,amino acid,amino acid,Asp,AA,,TCA,oxaloacetate,Asp,-,-,-,-,-,-,-,-,-
PM01	A08	L-Proline	48835	C-Source,amino acid,amino acid,Pro,AA,-,TCA,oxologlutarate,Glu,-,-,-,-,-,-,-,-,-
PM01	A09	D-Alanine	50060	C-Source,amino acid,amino acid,Ala-D,AA,,TCA,oxaloacetate,Pyruvate,Ala,-,-,-,-,-,-,-,-
PM01	A10	D-Trehalose	49453	C-Source,carbohydrate,disaccharide,glucose,,,Glycolosis,glucose,-,-,-,-,-,-,-,-,-,-
PM01	A11	D-Mannose	47187	C-Source,carbohydrate,hexose,mannose,,,Glycolosis,fructose,mannose,-,-,-,-,-,-,-,-,-
PM01	A12	Dulcitol	38654	C-Source,carbohydrate,hexose,galactose,,,Galactose metabolism,-,-,-,-,-,-,-,-,-,-,-
PM01	B01	D-Serine	8468	C-Source,amino acid,amino acid,Ser-D,AA,,TCA,oxaloacetate,Pyruvate,-,-,-,-,-,-,-,-,-
PM01	B02	D-Sorbitol	27505	C-Source,carbohydrate,hexose,sorbose,,,Glycolosis,mannose,-,-,-,-,-,-,-,-,-,-
PM01	B03	Glycerol	48665	C-Source,carbohydrate,3 carbon,glycerol,,,Glycolosis,glycerate,-,-,-,-,-,-,-,-,-,-
PM01	B04	L-Fucose	7336	C-Source,carbohydrate,hexose,fucose,,,-,-,-,-,-,-,-,-,-,-,-,-
PM01	B05	D-Glucuronic Acid	53408	C-Source,carbohydrate,hexose,glucose,carboxylate,,Glycolosis,glucose,-,-,-,-,-,-,-,-,-,-
PM01	B06	D-Gluconic Acid	56480	C-Source,carbohydrate,hexose,glucose,carboxylate,,Glycolosis,glucose,-,-,-,-,-,-,-,-,-,-
PM01	B07	D,L-a-Glycerol Phosphate	53438	C-Source,carbohydrate,3 carbon,glycerol,Phosphate,,Glycolosis,G3P,-,-,-,-,-,-,-,-,-,-
PM01	B08	D-Xylose	50546	C-Source,carbohydrate,pentose,xylose,,,Pentose and glucuronate interconversions,-,-,-,-,-,-,-,-,-,-
PM01	B09	D,L-Lactic acid	48577	C-Source,carboxylate,3 carbon,,,,,,,,,,,,,,,
PM01	B10	Formic Acid	43496	C-Source,carboxylate,1 carbon,,,,Glyoxylate and dicarboxylate metabolism,-,-,-,-,-,-,-,-,-,-,-
PM01	B11	D-Mannitol	53248	C-Source,carbohydrate,hexose,mannose,,,Glycolosis,fructose,mannose,-,-,-,-,-,-,-,-,-
PM01	B12	L-Glutamic Acid	54408	C-Source,amino acid,amino acid,Glu,AA,,TCA,oxologlutarate,Glu,-,-,-,-,-,-,-,-,-
PM01	C01	D-Glucose-6-Phosphate	8581	C-Source,carbohydrate,hexose,glucose,phosphate,,Glycolosis,glucose,-,-,-,-,-,-,-,-,-,-
PM01	C02	D-Galactonic Acid-g-Lactone	52866	C-Source,carboxylate,6 carbon,galactose,lactone,,Glycolosis,glucose,Glactose metabolism,-,-,-,-,-,-
PM01	C03	D,L-Malic Acid	51831	C-Source,carboxylate,4 carbon,,,,TCA,malinate,-,-,-,-,-,-,-,-,-,-
PM01	C04	D-Ribose	51255	C-Source,carbohydrate,pentose,ribose,,,Pentose and glucuronate interconversions,-,-,-,-,-,-,-,-,-,-
PM01	C05	Tween 20	37908	C-Source,-,-,-,,,-,-,-,-,-,-,-,-,-,-,-,-
PM01	C06	L-Rhamnose	46791	C-Source,carbohydrate,hexose,rhamnose,,,Glycolosis,fructose,mannose,-,-,-,-,-,-,-,-,-
PM01	C07	D-Fructose	48509	C-Source,carbohydrate,hexose,fructose,,,Glycolosis,fructose,-,-,-,-,-,-,-,-,-,-
PM01	C08	Acetic Acid	42640	C-Source,carboxylate,2 carbon,,,,Pyruvate metabolism,-,-,-,-,-,-,-,-,-,-,-
PM01	C09	a-D-Glucose	52850	C-Source,carbohydrate,hexose,glucose,,,Glycolosis,glucose,-,-,-,-,-,-,-,-,-,-
PM01	C10	Maltose	49687	C-Source,carbohydrate,disaccharide,glucose,,,Glycolosis,glucose,-,-,-,-,-,-,-,-,-,-
PM01	C11	D-Melibiose	52148	C-Source,carbohydrate,disaccharide,galactose,glucose,,Glycolosis,glucose,Galactose Metabolism,-,-,-
PM01	C12	Thymidine	52240	C-Source,nucleoside,pyrimidine,thymine,,,Pyrimidine Metabolism,-,-,-,-,-,-,-,-,-,-,-
PM01	D01	L-Asparagine	53548	C-Source,amino acid,amino acid,Asn,AA,,TCA,oxaloacetate,Asp,Asn,-,-,-,-,-,-,-,-
PM01	D02	D-Aspartic Acid	6800	C-Source,amino acid,amino acid,Asp-D,AA,,TCA,oxaloacetate,Asp,-,-,-,-,-,-,-,-,-
PM01	D03	D-Glucosaminic Acid	5839	C-Source,carbohydrate,hexose,glucose,acid,,Glycolosis,glucose,Aminosugars metabolism,-,-,-,-,-,-,-,
PM01	D04	1,2-Propanediol	5750	C-Source,alcohol,3 carbon,,,,Glycolosis,oxaloacetate,Pyruvate,pyruvate metabolism,-,-,-,-,-,-,-,-
PM01	D05	Tween 40	40349	C-Source,-,-,-,,,-,-,-,-,-,-,-,-,-,-,-,-
PM01	D06	a-Ketoglutaric Acid	32629	C-Source,carboxylate,5 carbon,,,,TCA,oxologlutarate,Glyoxylate and dicarboxylate metabolism,-,-,-,-
PM01	D07	a-Ketobutyric Acid	15201	C-Source,carboxylate,4 carbon,,,,Glycine, serine and threonine metabolism,-,-,-,-,-,-,-,-,-,-,-
PM01	D08	a-Methyl-D-Galactoside	50557	C-Source,carbohydrate,hexose,galactose,,,Galactose Metabolism,-,-,-,-,-,-,-,-,-,-,-
PM01	D09	a-D-Lactose	53729	C-Source,carbohydrate,disaccharide,galactose,glucose,,Glycolosis,glucose,Galactose Metabolism,-,-,-
PM01	D10	Lactulose	44090	C-Source,carbohydrate,disaccharide,galactose,fructose,,Glycolosis,glucose,Galactose Metabolism,-,-,
PM01	D11	Sucrose	52187	C-Source,carbohydrate,disaccharide,glucose,fructose,,Glycolosis,glucose,Starch and sucrose metaboli
PM01	D12	Uridine	52913	C-Source,nucleoside,pyrimidine,uracil,,,Pyrimidine Metabolism,-,-,-,-,-,-,-,-,-,-,-
PM01	E01	L-Glutamine	51110	C-Source,amino acid,amino acid,Gln,AA,,TCA,oxologlutarate,glutamate,Gln,-,-,-,-,-,-,-,-
PM01	E02	m-Tartaric Acid	6752	C-Source,carboxylate,,,,,TCA,oxaloacetate,Glyoxylate and dicarboxylate metabolism,-,-,-,-,-,-,-,-,-
PM01	E03	D-Glucose-1-Phosphate	5640	C-Source,carbohydrate,hexose,glucose,phosphate,,Glycolosis,glucose,-,-,-,-,-,-,-,-,-,-
PM01	E04	D-Fructose-6-Phosphate	4970	C-Source,carbohydrate,hexose,fructose,phosphate,,Glycolosis,fructose,-,-,-,-,-,-,-,-,-,-
PM01	E05	Tween 80	31246	C-Source,-,-,-,,,-,-,-,-,-,-,-,-,-,-,-,-
PM01	E06	a-Hydroxyglutaric Acid-g-Lactone	9291	C-Source,amino acid,amino acid,Glu,,,Glycolosis,glucose,-,-,-,-,-,-,-,-,-,-
PM01	E07	a-Hydroxybutyric Acid	16024	C-Source,carboxylate,4 carbon,,,,TCA,oxaloacetate,Pyruvate,gly ser thr metablolism,-,-,-,-,-,-,-,-
PM01	E08	b-Methyl-D-Glucoside	47225	C-Source,carbohydrate,hexose,glucose,,,Glycolosis,glucose,-,-,-,-,-,-,-,-,-,-
PM01	E09	Adonitol	41647	C-Source,carbohydrate,pentose,ribose,,,Pentose and glucuronate interconversions,-,-,-,-,-,-,-,-,-,-
PM01	E10	Maltotriose	49366	C-Source,carbohydrate,trisaccharide,glucose,,,Glycolosis,glucose, 3.2.1.116,-,-,-,-,-,-,-,-,-
PM01	E11	2'-Deoxyadenosine	51257	C-Source,nucleoside,purine,adenine,,,Purine Metabolism,-,-,-,-,-,-,-,-,-,-,-
PM01	E12	Adenosine	57598	C-Source,nucleoside,purine,adenine,,,Purine Metabolism,-,-,-,-,-,-,-,-,-,-,-
PM01	F01	Gly-Asp	33489	C-Source,amino acid,dipeptide,Gly,Asp,,TCA,oxaloacetate,Pyruvate,Gly,-,-,TCA,oxaloacetate,Asp,-,-,-
PM01	F02	Citric Acid	50706	C-Source,carboxylate,6 carbon,,,,TCA,Citrate,-,-,-,-,-,-,-,-,-,-
PM01	F03	m-Inositol	6035	C-Source,carbohydrate,hexose,inositol,,,Galactose Metabolism,galactose,-,-,-,-,-,-,-,-,-,-
PM01	F04	D-Threonine	4337	C-Source,amino acid,amino acid,Thr-D,AA,,TCA,oxaloacetate,Pyruvate,Thr,-,-,-,-,-,-,-,-
PM01	F05	Fumaric Acid	48063	C-Source,carboxylate,4 carbon,,,,TCA,fumarate,-,-,-,-,-,-,-,-,-,-
PM01	F06	Bromosuccinic Acid	40189	C-Source,carboxylate,4 carbon,,,,TCA,succinate,-,-,-,-,-,-,-,-,-,-
PM01	F07	Propionic Acid	12392	C-Source,carboxylate,3 carbon,,,,Propanoate metabolism,-,-,-,-,-,-,-,-,-,-,-
PM01	F08	Mucic Acid	25959	C-Source,carbohydrate,hexose,galactose,acid,,Galactose Metabolism,-,-,-,-,-,-,-,-,-,-,-
PM01	F09	Glycolic Acid	29939	C-Source,carboxylate,2 carbon,,,,Glyoxylate and dicarboxylate metabolism,-,-,-,-,-,-,-,-,-,-,-
PM01	F10	Glyoxylic Acid	28788	C-Source,carboxylate,2 carbon,,,,Glyoxylate and dicarboxylate metabolism,-,-,-,-,-,-,-,-,-,-,-
PM01	F11	D-Cellobiose	47628	C-Source,carbohydrate,disaccharide,glucose,,,Glycolosis,glucose,-,-,-,-,-,-,-,-,-,-
PM01	F12	Inosine	57356	C-Source,nucleoside,purine,hypoxanthine,,,Purine Metabolism,-,-,-,-,-,-,-,-,-,-,-
PM01	G01	Gly-Glu	33645	C-Source,amino acid,dipeptide,Gly,Glu,,TCA,oxaloacetate,Pyruvate,Gly,-,-,TCA,oxaloglutarate,Glu,-,-
PM01	G02	Tricarballylic Acid	7151	C-Source,carboxylate,6 carbon,,,,-,-,-,-,-,-,-,-,-,-,-,-
PM01	G03	L-Serine	52136	C-Source,amino acid,amino acid,Ser,AA,,TCA,oxaloacetate,Pyruvate,-,-,-,-,-,-,-,-,-
PM01	G04	L-Threonine	9519	C-Source,amino acid,amino acid,Thr,AA,,TCA,oxaloacetate,Pyruvate,Thr,-,-,-,-,-,-,-,-
PM01	G05	L-Alanine	45547	C-Source,amino acid,amino acid,Ala,AA,,TCA,oxaloacetate,Pyruvate,-,-,-,-,-,-,-,-,-
PM01	G06	Ala-Gly	45953	C-Source,amino acid,dipeptide,Ala,Gly,,TCA,oxaloacetate,Pyruvate,Ala,-,-,TCA,oxaloacetate,Pyruvate,
PM01	G07	Acetoacetic Acid	11063	C-Source,carboxylate,4 carbon,,,,Pyruvate metabolism,-,-,-,-,-,-,-,-,-,-,-
PM01	G08	N-Acetyl-D-Mannosamine	52380	C-Source,carbohydrate,hexose,mannose,amine,,Glycolosis,fructose,mannose,-,-,-,-,-,-,-,-,-
PM01	G09	Mono-Methylsuccinate	17400	C-Source,carboxylate,4 carbon,,,,TCA,succinate,-,-,-,-,-,-,-,-,-,-
PM01	G10	Methylpyruvate	51411	C-Source,carboxylate,3 carbon,,,,Pyruvate metabolism,-,-,-,-,-,-,-,-,-,-,-
PM01	G11	D-Malic Acid	19650	C-Source,carboxylate,4 carbon,,,,TCA,succinate,Butonanate metabolism,-,-,-,-,-,-,-,-,-
PM01	G12	L-Malic Acid	52764	C-Source,carboxylate,4 carbon,,,,TCA,malinate,-,-,-,-,-,-,-,-,-,-
PM01	H01	Gly-Pro	38918	C-Source,amino acid,dipeptide,Gly,Pro,,TCA,oxaloacetate,Pyruvate,Gly,-,-,TCA,oxaloglutarate,glutama
PM01	H02	p-Hydroxyphenyl Acetic Acid	9874	C-Source,carboxylate,aromatic,,,,TCA,Citrate,acetyl CoA,tryrosine metabolism,-,-,-,-,-,-,-,-
PM01	H03	m-Hydroxyphenyl Acetic Acid	9072	C-Source,carboxylate,aromatic,,,,TCA,Citrate,acetyl CoA,tryrosine metabolism,-,-,-,-,-,-,-,-
PM01	H04	Tyramine	7726	C-Source,amino acid,intermediate,Tyramine,AA,,TCA,succinate,tyr metabolism,-,-,-,-,-,-,-,-,-
PM01	H05	D-Psicose	7615	C-Source,carbohydrate,hexose,,,,-,-,-,-,-,-,-,-,-,-,-,-
PM01	H06	L-Lyxose	29618	C-Source,carbohydrate,pentose,lyxose,,,Pentose and glucuronate interconversions,-,-,-,-,-,-,-,-,-,-
PM01	H07	Glucuronamide	8896	C-Source,carbohydrate,hexose,glucose,amide,,Glycolosis,glucose,-,-,-,-,-,-,-,-,-,-
PM01	H08	Pyruvic Acid	54536	C-Source,carboxylate,3 carbon,,,,Pyruvate metabolism,-,-,-,-,-,-,-,-,-,-,-
PM01	H09	L-Galactonic Acid-g-Lactone	7920	C-Source,carboxylate,6 carbon,galactose,lactone,,Glycolosis,glucose,Ascorbate and aldarate metaboli
PM01	H10	D-Galacturonic Acid	56473	C-Source,carbohydrate,hexose,galactose,acid,,Galactose Metabolism,-,-,-,-,-,-,-,-,-,-,-
PM01	H11	b-Phenylethylamine	11410	C-Source,amino acid,intermediate,b-Phenylethylamine,AA,,TCA,Citrate,acetyl CoA,Phe,-,-,-,-,-,-,-,-
PM01	H12	2-Aminoethanol	11501	C-Source,alcohol,2 carbon,amine,,,Glycolosis,G3P,glycerolipid metabolism,-,-,-,-,-,-,-,-,-
PM02	A01	Background	13044	C-Source,Background,,,,,-,-,-,-,-,-,-,-,-,-,-,-
PM02	A02	Chondroitin Sulfate C	10878	C-Source,carbohydrate,oligosaccharide,glucose,galactose,,Glycolosis,glucose,Glycosaminoglycan degra
PM02	A03	a-Cyclodextrin	11208	C-Source,carbohydrate,oligosaccharide,maltose,,,-,-,-,-,-,-,-,-,-,-,-,-
PM02	A04	b-Cyclodextrin	11417	C-Source,carbohydrate,oligosaccharide,maltose,,,-,-,-,-,-,-,-,-,-,-,-,-
PM02	A05	g-Cyclodextrin	10640	C-Source,carbohydrate,oligosaccharide,maltose,,,-,-,-,-,-,-,-,-,-,-,-,-
PM02	A06	Dextrin	35031	C-Source,carbohydrate,oligosaccharide,,,,-,-,-,-,-,-,-,-,-,-,-,-
PM02	A07	Gelatin	13407	C-Source,carbohydrate,oligosaccharide,,,,-,-,-,-,-,-,-,-,-,-,-,-
PM02	A08	Glycogen	14348	C-Source,carbohydrate,oligosaccharide,,,,-,-,-,-,-,-,-,-,-,-,-,-
PM02	A09	Inulin	12094	C-Source,carbohydrate,oligosaccharide,,,,-,-,-,-,-,-,-,-,-,-,-,-
PM02	A10	Laminarin	12759	C-Source,carbohydrate,oligosaccharide,,,,-,-,-,-,-,-,-,-,-,-,-,-
PM02	A11	Mannan	14673	C-Source,carbohydrate,oligosaccharide,,,,-,-,-,-,-,-,-,-,-,-,-,-
PM02	A12	Pectin	37745	C-Source,carbohydrate,oligosaccharide,galacturonate,acid,,-,-,-,-,-,-,-,-,-,-,-,-
PM02	B01	N-Acetyl-D-Galactosamine	11888	C-Source,carbohydrate,hexose,galactose,amine,,Galactose Metabolism,-,-,-,-,-,-,-,-,-,-,-
PM02	B02	N-Acetyl-Neuraminic Acid	50466	C-Source,carbohydrate,11-carbon,neuraminic,amine,,-,-,-,-,-,-,-,-,-,-,-,-
PM02	B03	b-D-Allose	6200	C-Source,carbohydrate,pentose,,,,-,-,-,-,-,-,-,-,-,-,-,-
PM02	B04	Amygdalin	19965	C-Source,carbohydrate,disaccharide,glucose,aromatic,,Glycolosis,glucose,-,-,-,-,-,-,-,-,-,-
PM02	B05	D-Arabinose	14564	C-Source,carbohydrate,pentose,arabinose,,,Glycolosis,G3P,Pentose and glucuronate interconversions,-
PM02	B06	D-Arabitol	11112	C-Source,carbohydrate,pentose,arabinose,,,Glycolosis,G3P,Pentose and glucuronate interconversions,-
PM02	B07	L-Arabitol	10770	C-Source,carbohydrate,pentose,arabinose,,,Glycolosis,G3P,Pentose and glucuronate interconversions,-
PM02	B08	Arbutin	50235	C-Source,carbohydrate,hexose,aromatic,,,Glycolosis,glucose,-,-,-,-,-,-,-,-,-,-
PM02	B09	2-Deoxy-D-Ribose	11927	C-Source,carbohydrate,pentose,ribose,,,Pentose and glucuronate interconversions,-,-,-,-,-,-,-,-,-,-
PM02	B10	i-Erythritol	10070	C-Source,carbohydrate,4 carbon,,,,-,-,-,-,-,-,-,-,-,-,-,-
PM02	B11	D-Fucose	16727	C-Source,carbohydrate,hexose,fucose,,,-,-,-,-,-,-,-,-,-,-,-,-
PM02	B12	3-0-b-D-Galactopyranosyl-D-Arabinose	52736	C-Source,carbohydrate,disaccharide,galactose,arabinose,,Galactose Metabolism,-,-,-,-,-,-,-,-,-,-,-
PM02	C01	Gentiobiose	52745	C-Source,carbohydrate,disaccharide,glucose,,,Glycolosis,glucose,-,-,-,-,-,-,-,-,-,-
PM02	C02	L-Glucose	9826	C-Source,carbohydrate,hexose,glucose,,,Glycolosis,glucose,-,-,-,-,-,-,-,-,-,-
PM02	C03	D-Lactitol	7512	C-Source,carbohydrate,disaccharide,galactose,glucitol,,Glycolosis,glucose,Galactose Metabolism,-,-,
PM02	C04	D-Melezitose	17655	C-Source,carbohydrate,pentose,lyxose,,,Pentose and glucuronate interconversions,-,-,-,-,-,-,-,-,-,-
PM02	C05	Maltitol	26791	C-Source,carbohydrate,disaccharide,glucose,sorbitol,,Glycolosis,glucose,-,-,-,-,-,-,-,-,-,-
PM02	C06	a-Methyl-D-Galactoside	52873	C-Source,carbohydrate,hexose,galactose,,,Galactose Metabolism,-,-,-,-,-,-,-,-,-,-,-
PM02	C07	b-Methyl-D-Galactoside	50857	C-Source,carbohydrate,hexose,galactose,,,Galactose Metabolism,-,-,-,-,-,-,-,-,-,-,-
PM02	C08	3-Methylglucose	10094	C-Source,carbohydrate,hexose,glucose,,,Glycolosis,glucose,-,-,-,-,-,-,-,-,-,-
PM02	C09	b-Methyl-D-Glucuronic Acid	10057	C-Source,carbohydrate,hexose,glucose,acid,,Glycolosis,glucose,-,-,-,-,-,-,-,-,-,-
PM02	C10	a-Methyl-D-Mannoside	9929	C-Source,carbohydrate,hexose,mannose,,,Glycolosis,fructose,mannose,-,-,-,-,-,-,-,-,-
PM02	C11	b-Methyl-D-Xyloside	10363	C-Source,carbohydrate,pentose,xylose,,,Pentose and glucuronate interconversions,-,-,-,-,-,-,-,-,-,-
PM02	C12	Palatinose	53781	C-Source,carbohydrate,disaccharide,glucose,fructose,,Glycolosis,glucose,-,-,-,-,-,-,-,-,-,-
PM02	D01	D-Raffinose	52126	C-Source,carbohydrate,trisaccharide,galactose, glucose, fructose,Glycolosis,glucose,-,-,-,-,-,-,-,-
PM02	D02	Salicin	46819	C-Source,carbohydrate,hexose,glucose,aromatic,,Glycolosis,glucose,-,-,-,-,-,-,-,-,-,-
PM02	D03	Sedoheptulosan	7517	C-Source,carbohydrate,7 carbon,,,,-,-,-,-,-,-,-,-,-,-,-,-
PM02	D04	L-Sorbose	8182	C-Source,carbohydrate,hexose,sorbose,,,Glycolosis,fructose,mannose,-,-,-,-,-,-,-,-,-
PM02	D05	Stachyose	48159	C-Source,carbohydrate,oligosaccharide,glucose,fructose,galactose,Glycolosis,glucose,Galactose Metab
PM02	D06	D-Tagatose	12686	C-Source,carbohydrate,hexose,tagulose,,,Galactose Metabolism,galactose,-,-,-,-,-,-,-,-,-,-
PM02	D07	Turanose	35679	C-Source,carbohydrate,disaccharide,glucose,fructose,,Glycolosis,glucose,-,-,-,-,-,-,-,-,-,-
PM02	D08	Xylitol	7745	C-Source,carbohydrate,pentose,xylose,,,Pentose and glucuronate interconversions,-,-,-,-,-,-,-,-,-,-
PM02	D09	N-Acetyl-D-glucosaminitol	11120	C-Source,carbohydrate,pentose,xylose,,,Pentose and glucuronate interconversions,-,-,-,-,-,-,-,-,-,-
PM02	D10	g-Amino-N-Butyric Acid	49452	C-Source,carboxylate,4 carbon,,,,TCA,oxologlutarate,Glu,-,-,-,-,-,-,-,-,-
PM02	D11	d-Amino Valeric Acid	11006	C-Source,carboxylate,5 carbon,,,,-,-,-,-,-,-,-,-,-,-,-,-
PM02	D12	Butyric Acid	17427	C-Source,carboxylate,4 carbon,,,,TCA,oxologlutarate,Butonanate metabolism,-,-,-,-,-,-,-,-,-
PM02	E01	Capric Acid	13117	C-Source,carboxylate,fatty acid,10 carbon,,,-,-,-,-,-,-,-,-,-,-,-,-
PM02	E02	Caproic Acid	11683	C-Source,carboxylate,fatty acid,6 carbon,,,-,-,-,-,-,-,-,-,-,-,-,-
PM02	E03	Citraconic Acid	7379	C-Source,carboxylate,fatty acid,5 carbon,,,-,-,-,-,-,-,-,-,-,-,-,-
PM02	E04	D,L-Citramalic Acid	7717	C-Source,carboxylate,fatty acid,5 carbon,,,-,-,-,-,-,-,-,-,-,-,-,-
PM02	E05	D-Glucosamine	53003	C-Source,carbohydrate,hexose,glucose,amine,,Glycolosis,glucose,-,-,-,-,-,-,-,-,-,-
PM02	E06	2-Hydroxybenzoic acid	9876	C-Source,carboxylate,aromatic,,,,-,-,-,-,-,-,-,-,-,-,-,-
PM02	E07	4-Hydroxybenzoic Acid	10730	C-Source,carboxylate,aromatic,,,,TCA,Citrate,acetyl CoA,phenylalanine metabolism,-,-,-,-,-,-,-,-
PM02	E08	b-Hydroxybutyric Acid	9558	C-Source,carboxylate,4 carbon,,,,TCA,oxaloacetate,pyruvate,Butonanate metabolism,-,-,-,-,-,-,-,-
PM02	E09	g-Hydroxybutyric Acid	9813	C-Source,carboxylate,4 carbon,,,,TCA,succinate,Butonanate metabolism,-,-,-,-,-,-,-,-,-
PM02	E10	2-Oxovaleric acid	9891	C-Source,carboxylate,3 carbon,,,,Pyruvate metabolism,-,-,-,-,-,-,-,-,-,-,-
PM02	E11	Itaconic Acid	8961	C-Source,carboxylate,5 carbon,,,,Pyruvate metabolism,pyruvate,C5-Branched dibasic acid metabolism,-
PM02	E12	5-Keto-D-Gluconic Acid	13971	C-Source,carbohydrate,hexose,glucose,acid,,Glycolosis,glucose,-,-,-,-,-,-,-,-,-,-
PM02	F01	D-Lactic Acid Methyl Ester	13377	C-Source,carboxylate,3 carbon,,,,Pyruvate metabolism,-,-,-,-,-,-,-,-,-,-,-
PM02	F02	Malonic Acid	9108	C-Source,carboxylate,3 carbon,,,,beta-alanine metabolism,-,-,-,-,-,-,-,-,-,-,-
PM02	F03	Melibionic Acid	56709	C-Source,carbohydrate,disaccharide,glucose,gluconic acid,,Glycolosis,glucose,-,-,-,-,-,-,-,-,-,-
PM02	F04	Oxalic Acid	7878	C-Source,carboxylate,,,,,TCA,oxaloacetate,Glyoxylate and dicarboxylate metabolism,-,-,-,-,-,-,-,-,-
PM02	F05	Oxalomalic Acid	8625	C-Source,carboxylate,6 carbon,,,,TCA,oxaloacetate,Glyoxylate and dicarboxylate metabolism,-,-,-,-,-
PM02	F06	Quinic Acid	7740	C-Source,carboxylate,7 carbon,,,,TCA,Citrate,acetyl CoA,phenylalanine metabolism,-,-,-,-,-,-,-,-
PM02	F07	D-Ribono-1,4-Lactone	6325	C-Source,carbohydrate,pentose,ribose,,,Pentose and glucuronate interconversions,-,-,-,-,-,-,-,-,-,-
PM02	F08	Sebacic Acid	10050	C-Source,carboxylate,10 carbon,,,,-,-,-,-,-,-,-,-,-,-,-,-
PM02	F09	Sorbic Acid	17180	C-Source,carboxylate,,,,,-,-,-,-,-,-,-,-,-,-,-,-
PM02	F10	Succinamic Acid	17986	C-Source,carboxylate,4 carbon,,,,TCA,succinate,-,-,-,-,-,-,-,-,-,-
PM02	F11	D-Tartaric Acid	7529	C-Source,carboxylate,4 carbon,-,,,-,-,-,-,-,-,-,-,-,-,-,-
PM02	F12	L-Tartaric Acid	11304	C-Source,carboxylate,4 carbon,,,,TCA,oxaloacetate,Glyoxylate and dicarboxylate metabolism,-,-,-,-,-
PM02	G01	Acetamide	8196	C-Source,amide,2 carbon,,,,-,-,-,-,-,-,-,-,-,-,-,-
PM02	G02	L-Alaninamide	6793	C-Source,-,-,-,,,-,-,-,-,-,-,-,-,-,-,-,-
PM02	G03	N-Acetyl-L-Glutamic Acid	7575	C-Source,amino acid,intermediate,N-Acetyl-D,L-Glutamic Acid,AA,,TCA,oxologlutarate,Glu,-,-,-,-,-,-,
PM02	G04	L-Arginine	5665	C-Source,amino acid,amino acid,Arg,AA,,TCA,oxologlutarate,glutamate,Arg,-,-,-,-,-,-,-,-
PM02	G05	Glycine	7781	C-Source,amino acid,amino acid,Gly,AA,,TCA,oxaloacetate,Pyruvate,Gly,-,-,-,-,-,-,-,-
PM02	G06	L-Histidine	4844	C-Source,amino acid,amino acid,His,AA,,TCA,oxologlutarate,glutamate,His,-,-,-,-,-,-,-,-
PM02	G07	L-Homoserine	5416	C-Source,amino acid,intermediate,L-Homoserine,AA,,TCA,oxaloacetate,Pyruvate,gly ser thr metablolism
PM02	G08	Hydroxy-L-Proline	6031	C-Source,amino acid,intermediate,Hydroxy-L-Proline,AA,,TCA,oxologlutarate,glutamate,glutamate semia
PM02	G09	L-Isoleucine	6899	C-Source,amino acid,amino acid,Ile,AA,,TCA,succinyl CoA,Propionyl CoA,Ile,-,-,-,-,-,-,-,-
PM02	G10	L-Leucine	9947	C-Source,amino acid,amino acid,Leu,AA,,TCA,Citrate,acetyl CoA,Leu,-,-,-,-,-,-,-,-
PM02	G11	L-Lysine	9238	C-Source,amino acid,amino acid,Lys,AA,,TCA,Citrate,acetyl CoA,Lys,-,-,-,-,-,-,-,-
PM02	G12	L-Methionine	12357	C-Source,amino acid,amino acid,Met,AA,,TCA,succinyl CoA,propanoate metabolism,gly ser thr metabloli
PM02	H01	L-Ornithine	47282	C-Source,amino acid,intermediate,L-Ornithine,AA,,Urea cycle,ornithine,-,-,-,-,-,-,-,-,-,-
PM02	H02	L-Phenylalanine	8061	C-Source,amino acid,amino acid,Phe,AA,,TCA,Citrate,acetyl CoA,Phe,-,-,-,-,-,-,-,-
PM02	H03	L-Pyroglutamic Acid	6860	C-Source,amino acid,intermediate,5-Oxo-L-proline,AA,,TCA,oxologlutarate,Glu,-,-,-,-,-,-,-,-,-
PM02	H04	L-Valine	6240	C-Source,amino acid,amino acid,Val,AA,,TCA,succinyl CoA,Val,-,-,-,-,-,-,-,-,-
PM02	H05	D,L-Carnitine	6121	C-Source,carboxylate,7 carbon,,,,TCA,Citrate,acetyl CoA,lysine degadation,-,-,-,-,-,-,-,-
PM02	H06	Sec-Butylamine	5406	C-Source,amine,4 carbon,,,,-,-,-,-,-,-,-,-,-,-,-,-
PM02	H07	D,L-Octopamine	7714	C-Source,amine,aromatic,,,,-,-,-,-,-,-,-,-,-,-,-,-
PM02	H08	Putrescine	47659	C-Source,amino acid,intermediate,Putrescine,AA,,TCA,oxologlutarate,glutamate,Arg,-,-,-,-,-,-,-,-
PM02	H09	Dihydroxyacetone	42903	C-Source,carbohydrate,2 carbon,,,,Glycolosis,G3P,-,-,-,-,-,-,-,-,-,-
PM02	H10	2,3-Butanediol	8886	C-Source,alcohol,4 carbon,,,,Pyruvate metabolism,-,-,-,-,-,-,-,-,-,-,-
PM02	H11	2,3-Butanone	8270	C-Source,carbohydrate,4 carbon,,,,Pyruvate metabolism,-,-,-,-,-,-,-,-,-,-,-
PM02	H12	3-Hydroxy 2-Butanone	11277	C-Source,alcohol,4 carbon,,,,Pyruvate metabolism,-,-,-,-,-,-,-,-,-,-,-
PM03	A01	Background	32611	N-Source,Background,,,,,-,-,-,-,-,-,-,-,-,-,-,-
PM03	A02	Ammonia	38855	N-Source,nitrogen,NH3,,,,Urea cycle,-,-,-,-,-,-,-,-,-,-,-
PM03	A03	Nitrite	24340	N-Source,nitrogen,N02,,,,Urea cycle,,,,,,,,,,,
PM03	A04	Nitrate	8843	N-Source,nitrogen,NO3,,,,Urea cycle,-,-,-,-,-,-,-,-,-,-,-
PM03	A05	Urea	18965	N-Source,nitrogen,urea,,,,Urea cycle,Arg,-,-,-,-,-,-,-,-,-,-
PM03	A06	Biuret	21640	N-Source,nitrogen,urea,,,,Urea cycle,-,-,-,-,-,-,-,-,-,-,-
PM03	A07	L-Alanine	40702	N-Source,amino acid,amino acid,Ala,AA,,TCA,oxaloacetate,Pyruvate,-,-,-,-,-,-,-,-,-
PM03	A08	L-Arginine	41059	N-Source,amino acid,amino acid,Arg,AA,,TCA,oxologlutarate,glutamate,Arg,-,-,-,-,-,-,-,-
PM03	A09	L-Asparagine	47165	N-Source,amino acid,amino acid,Asn,AA,,TCA,oxaloacetate,Asp,Asn,-,-,-,-,-,-,-,-
PM03	A10	L-Aspartic Acid	41136	N-Source,amino acid,amino acid,Asp,AA,,TCA,oxaloacetate,Asp,-,-,-,-,-,-,-,-,-
PM03	A11	L-Cysteine	38287	N-Source,amino acid,amino acid,Cys,AA,,TCA,oxaloacetate,Pyruvate,gly ser thr metablolism,Cys,-,-,-,
PM03	A12	L-Glutamic Acid	47447	N-Source,amino acid,amino acid,Glu,AA,,TCA,oxologlutarate,Glu,-,-,-,-,-,-,-,-,-
PM03	B01	L-Glutamine	51910	N-Source,amino acid,amino acid,Gln,AA,,TCA,oxologlutarate,glutamate,Gln,-,-,-,-,-,-,-,-
PM03	B02	Glycine	42593	N-Source,amino acid,amino acid,Gly,AA,,TCA,oxaloacetate,Pyruvate,Gly,-,-,-,-,-,-,-,-
PM03	B03	L-Histidine	22769	N-Source,amino acid,amino acid,His,AA,,TCA,oxologlutarate,glutamate,His,-,-,-,-,-,-,-,-
PM03	B04	L-Isoleucine	20674	N-Source,amino acid,amino acid,Ile,AA,,TCA,succinyl CoA,Propionyl CoA,Ile,-,-,-,-,-,-,-,-
PM03	B05	L-Leucine	21974	N-Source,amino acid,amino acid,Leu,AA,,TCA,Citrate,acetyl CoA,Leu,-,-,-,-,-,-,-,-
PM03	B06	L-Lysine	32512	N-Source,amino acid,amino acid,Lys,AA,,TCA,Citrate,acetyl CoA,Lys,-,-,-,-,-,-,-,-
PM03	B07	L-Methionine	20423	N-Source,amino acid,amino acid,Met,AA,,TCA,succinyl CoA,propanoate metabolism,gly ser thr metabloli
PM03	B08	L-Phenylalanine	22485	N-Source,amino acid,amino acid,Phe,AA,,TCA,Citrate,acetyl CoA,Phe,-,-,-,-,-,-,-,-
PM03	B09	L-Proline	44278	N-Source,amino acid,amino acid,Pro,AA,-,TCA,oxologlutarate,Glu,-,-,-,-,-,-,-,-,-
PM03	B10	L-Serine	42980	N-Source,amino acid,amino acid,Ser,AA,,TCA,oxaloacetate,Pyruvate,-,-,-,-,-,-,-,-,-
PM03	B11	L-Threonine	37256	N-Source,amino acid,amino acid,Thr,AA,,TCA,oxaloacetate,Pyruvate,Thr,-,-,-,-,-,-,-,-
PM03	B12	L-Tryptophan	25583	N-Source,amino acid,amino acid,Trp,AA,,TCA,Citrate,acetyl CoA,Trp,-,-,-,-,-,-,-,-
PM03	C01	L-Tyrosine	31781	N-Source,amino acid,amino acid,Tyr,AA,,TCA,succinate,Tyr,-,-,-,-,-,-,-,-,-
PM03	C02	L-Valine	27597	N-Source,amino acid,amino acid,Val,AA,,TCA,succinyl CoA,Val,-,-,-,-,-,-,-,-,-
PM03	C03	D-Alanine	46330	N-Source,amino acid,amino acid,Ala-D,AA,,TCA,oxaloacetate,Pyruvate,Ala,-,-,-,-,-,-,-,-
PM03	C04	D-Asparagine	33562	N-Source,amino acid,amino acid,Asn-D,AA,,TCA,oxaloacetate,Asp,Asn,-,-,-,-,-,-,-,-
PM03	C05	D-Aspartic Acid	3624	N-Source,amino acid,amino acid,Asp-D,AA,,TCA,oxaloacetate,Asp,-,-,-,-,-,-,-,-,-
PM03	C06	D-Glutamic Acid	2509	N-Source,amino acid,amino acid,Glu-D,AA,,TCA,oxologlutarate,Glu,-,-,-,-,-,-,-,-,-
PM03	C07	D-Lysine	11495	N-Source,amino acid,amino acid,Lys-D,AA,,TCA,Citrate,acetyl CoA,Lys,-,-,-,-,-,-,-,-
PM03	C08	D-Serine	24028	N-Source,amino acid,amino acid,Ser-D,AA,,TCA,oxaloacetate,Pyruvate,-,-,-,-,-,-,-,-,-
PM03	C09	D-Valine	25696	N-Source,amino acid,amino acid,Val-D,AA,,TCA,succinyl CoA,Val,-,-,-,-,-,-,-,-,-
PM03	C10	L-Citrulline	31565	N-Source,amino acid,intermediate,L-Citrulline,AA,,Urea cycle,citrulline,-,-,-,-,-,-,-,-,-,-
PM03	C11	L-Homoserine	7477	N-Source,amino acid,intermediate,L-Homoserine,AA,,TCA,oxaloacetate,Pyruvate,gly ser thr metablolism
PM03	C12	L-Ornithine	48078	N-Source,amino acid,intermediate,L-Ornithine,AA,,Urea cycle,ornithine,-,-,-,-,-,-,-,-,-,-
PM03	D01	N-Acetyl-L-Glutamic Acid	17038	N-Source,amino acid,intermediate,N-Acetyl-D,L-Glutamic Acid,AA,,TCA,oxologlutarate,Glu,-,-,-,-,-,-,
PM03	D02	N-Phthaloyl-L-Glutamic Acid	15783	N-Source,amino acid,intermediate,N-Phthaloyl-L-Glutamic Acid,AA,,TCA,oxologlutarate,Glu,-,-,-,-,-,-
PM03	D03	L-Pyroglutamic Acid	34622	N-Source,amino acid,intermediate,5-Oxo-L-proline,AA,,TCA,oxologlutarate,Glu,-,-,-,-,-,-,-,-,-
PM03	D04	Hydroxylamine	2091	N-Source,amine,NH3,,,,-,-,-,-,-,-,-,-,-,-,-,-
PM03	D05	Methylamine	3952	N-Source,amine,1 carbon,,,,-,-,-,-,-,-,-,-,-,-,-,-
PM03	D06	N-Amylamine	4220	N-Source,amine,5 carbon,,,,-,-,-,-,-,-,-,-,-,-,-,-
PM03	D07	N-Butylamine	4701	N-Source,amine,4 carbon,,,,-,-,-,-,-,-,-,-,-,-,-,-
PM03	D08	Ethylamine	7759	N-Source,amine,2 carbon,,,,-,-,-,-,-,-,-,-,-,-,-,-
PM03	D09	Ethanolamine	7332	N-Source,amine,2 carbon,,,,TCA,Citrate,acetyl CoA,-,-,-,-,-,-,-,-,-
PM03	D10	Ethylenediamine	9010	N-Source,,,,,,,,,,,,,,,,,
PM03	D11	Putrescine	49600	N-Source,amino acid,intermediate,Putrescine,AA,,TCA,oxologlutarate,glutamate,Arg,-,-,-,-,-,-,-,-
PM03	D12	Agmatine	50510	N-Source,amino acid,intermediate,Agmatine,AA,,TCA,oxologlutarate,glutamate,Arg,-,-,-,-,-,-,-,-
PM03	E01	Histamine	14954	N-Source,amino acid,intermediate,Histamine,AA,,TCA,oxologlutarate,glutamate,His,-,-,-,-,-,-,-,-
PM03	E02	b-Phenylethylamine	21329	N-Source,amino acid,intermediate,b-Phenylethylamine,AA,,TCA,Citrate,acetyl CoA,Phe,-,-,-,-,-,-,-,-
PM03	E03	Tyramine	24553	N-Source,amino acid,intermediate,Tyramine,AA,,TCA,succinate,tyr metabolism,-,-,-,-,-,-,-,-,-
PM03	E04	Acetamide	11343	N-Source,amide,2 carbon,,,,-,-,-,-,-,-,-,-,-,-,-,-
PM03	E05	Formamide	5471	N-Source,amide,1 carbon,,,,-,-,-,-,-,-,-,-,-,-,-,-
PM03	E06	Glucuronamide	38041	N-Source,carbohydrate,hexose,glucose,amide,,Glycolosis,glucose,-,-,-,-,-,-,-,-,-,-
PM03	E07	D,L-Lactamide	5957	N-Source,amide,3 carbon,,,,-,-,-,-,-,-,-,-,-,-,-,-
PM03	E08	D-Glucosamine	49881	N-Source,carbohydrate,hexose,glucose,amine,,Glycolosis,glucose,-,-,-,-,-,-,-,-,-,-
PM03	E09	D-Galactosamine	6034	N-Source,carbohydrate,hexose,galactose,amine,,Galactose Metabolism,-,-,-,-,-,-,-,-,-,-,-
PM03	E10	D-Mannosamine	31933	N-Source,carbohydrate,hexose,mannose,amine,,Glycolosis,fructose,mannose,-,-,-,-,-,-,-,-,-
PM03	E11	N-Acetyl-D-Glucosamine	49170	N-Source,carbohydrate,hexose,glucose,amine,,Glycolosis,glucose,Glycosaminoglycan degradation,-,-,-,
PM03	E12	N-Acetyl-D-Galactosamine	25503	N-Source,carbohydrate,hexose,galactose,amine,,Galactose Metabolism,-,-,-,-,-,-,-,-,-,-,-
PM03	F01	N-Acetyl-D-Mannosamine	52089	N-Source,carbohydrate,hexose,mannose,amine,,Glycolosis,fructose,mannose,-,-,-,-,-,-,-,-,-
PM03	F02	Adenine	33415	N-Source,nucleic acid,purine,adenine,,,Purine Metabolism,-,-,-,-,-,-,-,-,-,-,-
PM03	F03	Adenosine	48621	N-Source,nucleoside,purine,adenine,,,Purine Metabolism,-,-,-,-,-,-,-,-,-,-,-
PM03	F04	Cytidine	49885	N-Source,nucleoside,pyrimidine,cytosine,sulfur,,Pyrimidine Metabolism,-,-,-,-,-,-,-,-,-,-,-
PM03	F05	Cytosine	34417	N-Source,nucleic acid,pyrimidine,cytosine,,,Pyrimidine Metabolism,-,-,-,-,-,-,-,-,-,-,-
PM03	F06	Guanine	19097	N-Source,nucleic acid,purine,guanine,,,Purine Metabolism,-,-,-,-,-,-,-,-,-,-,-
PM03	F07	Guanosine	22289	N-Source,nucleoside,purine,guanine,,,Purine Metabolism,-,-,-,-,-,-,-,-,-,-,-
PM03	F08	Thymine	22515	N-Source,nucleic acid,pyrimidine,thymine,,,Pyrimidine Metabolism,-,-,-,-,-,-,-,-,-,-,-
PM03	F09	Thymidine	18302	N-Source,nucleoside,pyrimidine,thymine,,,Pyrimidine Metabolism,-,-,-,-,-,-,-,-,-,-,-
PM03	F10	Uracil	20988	N-Source,nucleic acid,pyrimidine,uracil,,,Pyrimidine Metabolism,-,-,-,-,-,-,-,-,-,-,-
PM03	F11	Uridine	28223	N-Source,nucleoside,pyrimidine,uracil,,,Pyrimidine Metabolism,-,-,-,-,-,-,-,-,-,-,-
PM03	F12	Inosine	10835	N-Source,nucleoside,purine,hypoxanthine,,,Purine Metabolism,-,-,-,-,-,-,-,-,-,-,-
PM03	G01	Xanthine	27585	N-Source,nucleic acid,purine,xanthine,,,Purine Metabolism,-,-,-,-,-,-,-,-,-,-,-
PM03	G02	Xanthosine	29017	N-Source,nucleoside,purine,xanthine,,,Purine Metabolism,-,-,-,-,-,-,-,-,-,-,-
PM03	G03	Uric Acid	32762	N-Source,nucleic acid,purine,uric acid,,,Purine Metabolism,-,-,-,-,-,-,-,-,-,-,-
PM03	G04	Alloxan	30891	N-Source,nucleic acid,intermediate,,,,-,-,-,-,-,-,-,-,-,-,-,-
PM03	G05	Allantoin	25107	N-Source,nucleic acid,intermediate,,,,-,-,-,-,-,-,-,-,-,-,-,-
PM03	G06	Parabanic Acid	29950	N-Source,urea,3 carbon,,,,-,-,-,-,-,-,-,-,-,-,-,-
PM03	G07	D,L-a-Amino-N-Butyric Acid	4650	N-Source,amino acid,4 carbon,D,L-a-Amino-N-Butyric Acid,AA,,-,-,-,-,-,-,-,-,-,-,-,-
PM03	G08	g-Amino-N-Butyric Acid	45717	N-Source,carboxylate,4 carbon,,,,TCA,oxologlutarate,Glu,-,-,-,-,-,-,-,-,-
PM03	G09	e-Amino-N-Caproic Acid	26047	N-Source,carboxylate,6 carbon,-,,,-,-,-,-,-,-,-,-,-,-,-,-
PM03	G10	D,L-a-Amino-Caprylic Acid	5055	N-Source,amino acid,8 carbon,D,L-a-Amino- Caprylic Acid,AA,,-,-,-,-,-,-,-,-,-,-,-,-
PM03	G11	d-Amino-N-Valeric Acid	27292	N-Source,amino acid,intermediate,d-Amino-N-Valeric Acid,AA,,TCA,Citrate,acetyl CoA,Leu,-,-,-,-,-,-,
PM03	G12	a-Amino-N-Valeric Acid	8718	N-Source,amino acid,5 carbon,Leu,AA,,TCA,Citrate,acetyl CoA,Leu,-,-,-,-,-,-,-,-
PM03	H01	Ala-Asp	47331	N-Source,amino acid,dipeptide,Ala,Asp,,TCA,oxaloacetate,Pyruvate,Ala,-,-,TCA,oxaloacetate,Asp,-,-,-
PM03	H02	Ala-Gln	51674	N-Source,amino acid,dipeptide,Ala,Gln,,TCA,oxaloacetate,Pyruvate,Ala,-,-,TCA,oxaloglutarate,glutama
PM03	H03	Ala-Glu	48152	N-Source,amino acid,dipeptide,Ala,Glu,,TCA,oxaloacetate,Pyruvate,Ala,-,-,TCA,oxaloglutarate,Glu,-,-
PM03	H04	Ala-Gly	47279	N-Source,amino acid,dipeptide,Ala,Gly,,TCA,oxaloacetate,Pyruvate,Ala,-,-,TCA,oxaloacetate,Pyruvate,
PM03	H05	Ala-His	42375	N-Source,amino acid,dipeptide,Ala,His,,TCA,oxaloacetate,Pyruvate,Ala,-,-,TCA,oxaloglutarate,glutama
PM03	H06	Ala-Leu	44383	N-Source,amino acid,dipeptide,Ala,Leu,,TCA,oxaloacetate,Pyruvate,Ala,-,-,TCA,Citrate,acetyl CoA,Leu
PM03	H07	Ala-Thr	44546	N-Source,amino acid,dipeptide,Ala,Thr,,TCA,oxaloacetate,Pyruvate,Ala,-,-,TCA,oxaloacetate,Pyruvate,
PM03	H08	Gly-Asn	45229	N-Source,amino acid,dipeptide,Gly-3,Asn,,TCA,oxaloacetate,Pyruvate,Gly,-,-,TCA,oxaloacetate,Asp,Asn
PM03	H09	Gly-Gln	47830	N-Source,amino acid,dipeptide,Gly,Gln,,TCA,oxaloacetate,Pyruvate,Gly,-,-,TCA,oxaloglutarate,glutama
PM03	H10	Gly-Glu	45283	N-Source,amino acid,dipeptide,Gly,Glu,,TCA,oxaloacetate,Pyruvate,Gly,-,-,TCA,oxaloglutarate,Glu,-,-
PM03	H11	Gly-Met	31562	N-Source,amino acid,dipeptide,Gly,Met,,TCA,oxaloacetate,Pyruvate,Gly,-,-,TCA,succinyl CoA,propanoat
PM03	H12	Met-Ala	47312	N-Source,amino acid,dipeptide,Met,Ala,,TCA,succinyl CoA,propanoate metabolism,gly ser thr metabloli
PM04	A01	Background	12946	P-Source,Background,,,,,-,-,-,-,-,-,-,-,-,-,-,-
PM04	A02	Phosphate	38088	P-Source,phosphate,,,,,-,-,-,-,-,-,-,-,-,-,-,-
PM04	A03	Pyrophosphate	35520	P-Source,phosphate,,,,,-,-,-,-,-,-,-,-,-,-,-,-
PM04	A04	Trimetaphosphate	35359	P-Source,phosphate,,,,,-,-,-,-,-,-,-,-,-,-,-,-
PM04	A05	Tripolyphosphate	31156	P-Source,phosphate,,,,,-,-,-,-,-,-,-,-,-,-,-,-
PM04	A06	Triethyl Phosphate	10311	P-Source,phosphate,,,,,-,-,-,-,-,-,-,-,-,-,-,-
PM04	A07	Hypophosphite	11219	P-Source,phosphate,,-,,,-,-,-,-,-,-,-,-,-,-,-,-
PM04	A08	Adenosine 2'-Monophosphate	37951	P-Source,nucleotide,purine,adenine,Phosphate,,Purine Metabolism,-,-,-,-,-,-,-,-,-,-,-
PM04	A09	Adenosine 3'-Monophosphate	54599	P-Source,nucleotide,purine,adenine,Phosphate,,Purine Metabolism,-,-,-,-,-,-,-,-,-,-,-
PM04	A10	Adenosine 5'-Monophosphate	11237	P-Source,nucleotide,purine,adenine,Phosphate,,Purine Metabolism,-,-,-,-,-,-,-,-,-,-,-
PM04	A11	Adenosine 2',3'-Cyclic Monophosphate	52292	P-Source,nucleotide,purine,adenine,Phosphate,,Purine Metabolism,-,-,-,-,-,-,-,-,-,-,-
PM04	A12	Adenosine 3',5'-Cyclic Monophosphate	37461	P-Source,nucleotide,purine,adenine,Phosphate,,Purine Metabolism,-,-,-,-,-,-,-,-,-,-,-
PM04	B01	Thiophosphate	32513	P-Source,-,-,-,,,-,-,-,-,-,-,-,-,-,-,-,-
PM04	B02	Dithiophosphate	30195	P-Source,,,,,,-,-,-,-,-,-,-,-,-,-,-,-
PM04	B03	D,L-a-Glycerol Phosphate	46468	P-Source,carbohydrate,3 carbon,glycerol,Phosphate,,Glycolosis,G3P,-,-,-,-,-,-,-,-,-,-
PM04	B04	b-Glycerol Phosphate	40545	P-Source,carbohydrate,3 carbon,glycerol,Phosphate,,Glycolosis,G3P,-,-,-,-,-,-,-,-,-,-
PM04	B05	Carbamyl Phosphate	37952	P-Source,carbohydrate,3 carbon,glycerol,Phosphate,,Glycolosis,G3P,-,-,-,-,-,-,-,-,-,-
PM04	B06	D-2-Phospho-Glyceric Acid	37723	P-Source,carbohydrate,3 carbon,glycerol,Phosphate,,Glycolosis,G3P,-,-,-,-,-,-,-,-,-,-
PM04	B07	D-3-Phospho-Glyceric Acid	32219	P-Source,carbohydrate,3 carbon,glycerol,Phosphate,,Glycolosis,G3P,-,-,-,-,-,-,-,-,-,-
PM04	B08	Guanosine 2'-Monophosphate	47885	P-Source,nucleotide,purine,guanine,Phosphate,,Purine Metabolism,-,-,-,-,-,-,-,-,-,-,-
PM04	B09	Guanosine 3'-Monophosphate	48212	P-Source,nucleotide,purine,guanine,Phosphate,,Purine Metabolism,-,-,-,-,-,-,-,-,-,-,-
PM04	B10	Guanosine 5'-Monophosphate	48665	P-Source,nucleotide,purine,guanine,Phosphate,,Purine Metabolism,-,-,-,-,-,-,-,-,-,-,-
PM04	B11	Guanosine 2',3'-Cyclic Monophosphate	46798	P-Source,nucleotide,purine,guanine,Phosphate,,Purine Metabolism,-,-,-,-,-,-,-,-,-,-,-
PM04	B12	Guanosine 3',5'-Cyclic Monophosphate	14547	P-Source,nucleotide,purine,guanine,Phosphate,,Purine Metabolism,-,-,-,-,-,-,-,-,-,-,-
PM04	C01	Phosphoenol Pyruvate	39522	P-Source,carbohydrate,3 carbon,pyruvate,,,Glycolosis,pyruvate,-,-,-,-,-,-,-,-,-,-
PM04	C02	Phospho-Glycolic Acid	37195	P-Source,carbohydrate,2 carbon,g3p,,,Glycolosis,G3P,-,-,-,-,-,-,-,-,-,-
PM04	C03	D-Glucose-1-Phosphate	38502	P-Source,carbohydrate,hexose,glucose,phosphate,,Glycolosis,glucose,-,-,-,-,-,-,-,-,-,-
PM04	C04	D-Glucose-6-Phosphate	38856	P-Source,carbohydrate,hexose,glucose,phosphate,,Glycolosis,glucose,-,-,-,-,-,-,-,-,-,-
PM04	C05	2-Deoxy-D-Glucose 6-Phosphate	36520	P-Source,carbohydrate,hexose,glucose,phosphate,,Glycolosis,glucose,-,-,-,-,-,-,-,-,-,-
PM04	C06	D-Glucosamine-6-Phosphate	38864	P-Source,carbohydrate,hexose,glucose,phosphate,,Glycolosis,glucose,-,-,-,-,-,-,-,-,-,-
PM04	C07	6-Phospho-Gluconic Acid	33163	P-Source,carbohydrate,hexose,glucose,phosphate,,Glycolosis,glucose,-,-,-,-,-,-,-,-,-,-
PM04	C08	Cytidine 2'-Monophosphate	37188	P-Source,nucleotide,pyrimidine,cytosine,Phosphate,,Pyrimidine Metabolism,-,-,-,-,-,-,-,-,-,-,-
PM04	C09	Cytidine 3'-Monophosphate	50223	P-Source,nucleotide,pyrimidine,cytosine,Phosphate,,Pyrimidine Metabolism,-,-,-,-,-,-,-,-,-,-,-
PM04	C10	Cytidine 5'-Monophosphate	49484	P-Source,nucleotide,pyrimidine,cytosine,Phosphate,,Pyrimidine Metabolism,-,-,-,-,-,-,-,-,-,-,-
PM04	C11	Cytidine 2',3'-Cyclic Monophosphate	48688	P-Source,nucleotide,pyrimidine,cytosine,Phosphate,,Pyrimidine Metabolism,-,-,-,-,-,-,-,-,-,-,-
PM04	C12	Cytidine 3',5'-Cyclic Monophosphate	31575	P-Source,nucleotide,pyrimidine,cytosine,Phosphate,,Pyrimidine Metabolism,-,-,-,-,-,-,-,-,-,-,-
PM04	D01	D-Mannose-1-Phosphate	36724	P-Source,carbohydrate,hexose,mannose,Phosphate,,Glycolosis,fructose,mannose,-,-,-,-,-,-,-,-,-
PM04	D02	D-Mannose-6-Phosphate	37192	P-Source,carbohydrate,hexose,mannose,Phosphate,,Glycolosis,fructose,mannose,-,-,-,-,-,-,-,-,-
PM04	D03	Cysteamine-S-Phosphate	29633	P-Source,amine,2 carbon,,,,-,-,-,-,-,-,-,-,-,-,-,-
PM04	D04	Phospho-L-Arginine	45093	P-Source,amino acid,amino acid,Phospho-L-Arginine,AA,,TCA,oxologlutarate,glutamate,Arg,Phosphate,-,
PM04	D05	O-Phospho-D-Serine	35399	P-Source,amino acid,amino acid,O-Phospho-D-Serine,AA,,TCA,oxaloacetate,Pyruvate,Ser,Phosphate,-,-,-
PM04	D06	O-Phospho-L-Serine	38244	P-Source,amino acid,amino acid,O-Phospho-L-Serine,AA,,TCA,oxaloacetate,Pyruvate,Ser,Phosphate,-,-,-
PM04	D07	O-Phospho-L-Threonine	37571	P-Source,amino acid,amino acid,O-Phospho-L-Threonine,AA,,TCA,oxaloacetate,Pyruvate,Thr,Phosphate,-,
PM04	D08	Uridine 2'-Monophosphate	26508	P-Source,nucleotide,pyrimidine,uracil,Phosphate,,Pyrimidine Metabolism,-,-,-,-,-,-,-,-,-,-,-
PM04	D09	Uridine 3'-Monophosphate	49072	P-Source,nucleotide,pyrimidine,uracil,Phosphate,,Pyrimidine Metabolism,-,-,-,-,-,-,-,-,-,-,-
PM04	D10	Uridine 5'-Monophosphate	43359	P-Source,nucleotide,pyrimidine,uracil,Phosphate,,Pyrimidine Metabolism,-,-,-,-,-,-,-,-,-,-,-
PM04	D11	Uridine 2',3'-Cyclic Monophosphate	49551	P-Source,nucleotide,pyrimidine,uracil,Phosphate,,Pyrimidine Metabolism,-,-,-,-,-,-,-,-,-,-,-
PM04	D12	Uridine 3',5'-Cyclic Monophosphate	12609	P-Source,nucleotide,pyrimidine,uracil,Phosphate,,Pyrimidine Metabolism,-,-,-,-,-,-,-,-,-,-,-
PM04	E01	O-Phospho-D-Tyrosine	38234	P-Source,amino acid,amino acid,O-Phospho-D-Tyrosine,AA,,TCA,succinate,tyr metabolism,phosphate,-,-,
PM04	E02	O-Phospho-L-Tyrosine	35874	P-Source,amino acid,amino acid,O-Phospho-L-Tyrosine,AA,,TCA,succinate,tyr metabolism,phosphate,-,-,
PM04	E03	Phosphocreatine	36533	P-Source,amino acid,intermediate,Phosphocreatine,AA,,TCA,oxologlutarate,glutamate,Arg,-,-,-,-,-,-,-
PM04	E04	Phosphoryl Choline	38342	P-Source,carbohydrate,3 carbon,glycerol,Phosphate,,Glycolosis,G3P,-,-,-,-,-,-,-,-,-,-
PM04	E05	O-Phosphoryl-Ethanolamine	34780	P-Source,amine,2 carbon,,,,TCA,Citrate,acetyl CoA,-,-,-,-,-,-,-,-,-
PM04	E06	Phosphono Acetic Acid	19400	P-Source,carboxylate,2 carbon,,,,Glycolosis,acetate,-,-,-,-,-,-,-,-,-,-
PM04	E07	2-Aminoethyl Phosphonic Acid	10563	P-Source,alcohol,2 carbon,,,,-,-,-,-,-,-,-,-,-,-,-,-
PM04	E08	Methylene Diphosphonic Acid	12945	P-Source,,,,,,-,-,-,-,-,-,-,-,-,-,-,-
PM04	E09	Thymidine 3'-Monophosphate	38537	P-Source,nucleotide,pyrimidine,thymine,Phosphate,,Pyrimidine Metabolism,-,-,-,-,-,-,-,-,-,-,-
PM04	E10	Thymidine 5'-Monophosphate	47129	P-Source,nucleotide,pyrimidine,thymine,Phosphate,,Pyrimidine Metabolism,-,-,-,-,-,-,-,-,-,-,-
PM04	E11	Inositol Hexaphosphate	29063	P-Source,-,-,-,,,-,-,-,-,-,-,-,-,-,-,-,-
PM04	E12	Thymidine 3',5'-Cyclic Monophosphate	12938	P-Source,nucleotide,pyrimidine,thymine,Phosphate,,Pyrimidine Metabolism,-,-,-,-,-,-,-,-,-,-,-
PM04	F01	Background	21622	S-Source,Background,,,,,-,-,-,-,-,-,-,-,-,-,-,-
PM04	F02	Sulfate	37529	S-Source,-,-,-,,,-,-,-,-,-,-,-,-,-,-,-,-
PM04	F03	Thiosulfate	35794	S-Source,-,-,-,,,-,-,-,-,-,-,-,-,-,-,-,-
PM04	F04	Tetrathionate	34254	S-Source,-,-,-,,,-,-,-,-,-,-,-,-,-,-,-,-
PM04	F05	Thiophosphate	36289	S-Source,-,-,-,,,-,-,-,-,-,-,-,-,-,-,-,-
PM04	F06	Dithiophosphate	35610	S-Source,,,,,,-,-,-,-,-,-,-,-,-,-,-,-
PM04	F07	L-Cysteine	29495	S-Source,amino acid,amino acid,Cys,AA,,TCA,oxaloacetate,Pyruvate,gly ser thr metablolism,Cys,-,-,-,
PM04	F08	D-Cysteine	40506	S-Source,amino acid,amino acid,Cys-D,AA,,TCA,oxaloacetate,Pyruvate,gly ser thr metablolism,Cys,-,-,
PM04	F09	Cys-Gly	33295	S-Source,amino acid,dipeptide,Cys,Gly,,TCA,oxaloacetate,Pyruvate,gly ser thr metablolism,Cys,-,TCA,
PM04	F10	L-Cysteic Acid	28232	S-Source,amino acid,intermediate,L-Cysteic Acid,AA,,TCA,oxaloacetate,Pyruvate,gly ser thr metabloli
PM04	F11	Cysteamine	28179	S-Source,-,-,-,,,-,-,-,-,-,-,-,-,-,-,-,-
PM04	F12	L-Cysteine Sulfinic Acid	40424	S-Source,amino acid,intermediate,L-Cysteine Sulfinic Acid,AA,,TCA,oxaloacetate,Pyruvate,gly ser thr
PM04	G01	N-Acetyl-L-Cysteine	21155	S-Source,amino acid,amino acid,Cys,AA,,TCA,oxaloacetate,Pyruvate,gly ser thr metablolism,Cys,-,-,-,
PM04	G02	S-Methyl-L-Cysteine	27051	S-Source,amino acid,amino acid,Cys,AA,,TCA,oxaloacetate,Pyruvate,gly ser thr metablolism,Cys,-,-,-,
PM04	G03	Cystathionine	36565	S-Source,-,-,-,,,-,-,-,-,-,-,-,-,-,-,-,-
PM04	G04	Lanthionine	38366	S-Source,-,-,-,Cys,,-,-,-,-,-,-,-,-,-,-,-,-
PM04	G05	Glutathione	40807	S-Source,,,,,,-,-,-,-,-,-,-,-,-,-,-,-
PM04	G06	D,L-Ethionine	31732	S-Source,-,-,-,,,-,-,-,-,-,-,-,-,-,-,-,-
PM04	G07	L-Methionine	32728	S-Source,amino acid,amino acid,Met,AA,,TCA,succinyl CoA,propanoate metabolism,gly ser thr metabloli
PM04	G08	D-Methionine	38346	S-Source,amino acid,amino acid,Met-D,AA,,TCA,succinyl CoA,propanoate metabolism,gly ser thr metablo
PM04	G09	Gly-Met	31813	S-Source,amino acid,dipeptide,Gly,Met,,TCA,oxaloacetate,Pyruvate,Gly,-,-,TCA,succinyl CoA,propanoat
PM04	G10	N-Acetyl-D,L-Methionine	30423	S-Source,-,-,-,,,-,-,-,-,-,-,-,-,-,-,-,-
PM04	G11	L-Methionine Sulfoxide	25866	S-Source,amino acid,amino acid,Met,AA,,TCA,succinyl CoA,propanoate metabolism,-,-,-,-,-,-,-,-,-
PM04	G12	L-Methionine Sulfone	17863	S-Source,amino acid,amino acid,Met,AA,,TCA,succinyl CoA,propanoate metabolism,-,-,-,-,-,-,-,-,-
PM04	H01	L-Djenkolic Acid	36026	S-Source,amino acid,intermediate,L-Djenkolic Acid,AA,,TCA,oxaloacetate,Pyruvate,gly ser thr metablo
PM04	H02	Thiourea	32673	S-Source,,,,,,-,-,-,-,-,-,-,-,-,-,-,-
PM04	H03	1-Thio-b-D-Glucose	25166	S-Source,carbohydrate,hexose,glucose,sulfur,,Glycolosis,glucose,-,-,-,-,-,-,-,-,-,-
PM04	H04	D,L-Lipoamide	22753	S-Source,,,,,,-,-,-,-,-,-,-,-,-,-,-,-
PM04	H05	Taurocholic Acid	31071	S-Source,-,-,-,,,-,-,-,-,-,-,-,-,-,-,-,-
PM04	H06	Taurine	32960	S-Source,-,-,-,,,-,-,-,-,-,-,-,-,-,-,-,-
PM04	H07	Hypotaurine	33679	S-Source,-,-,-,,,-,-,-,-,-,-,-,-,-,-,-,-
PM04	H08	p-Aminobenzene Sulfonic Acid	24013	S-Source,-,-,-,,,-,-,-,-,-,-,-,-,-,-,-,-
PM04	H09	Butane Sulfonic Acid	32044	S-Source,-,-,-,,,-,-,-,-,-,-,-,-,-,-,-,-
PM04	H10	2-Hydroxyethane Sulfonic Acid	34608	S-Source,alcohol,2 carbon,,,,-,-,-,-,-,-,-,-,-,-,-,-
PM04	H11	Methane Sulfonic Acid	23105	S-Source,-,-,-,-,,-,-,-,-,-,-,-,-,-,-,-,-
PM04	H12	Tetramethylene Sulfone	19569	S-Source,,,,,,-,-,-,-,-,-,-,-,-,-,-,-
PM05	A01	Background	30557	Nutritional suppliment,Background,,,,,-,-,-,-,-,-,-,-,-,-,-,-
PM05	A02	Positive Control	51298	Nutritional suppliment,Positive Control,,,,,-,-,-,-,-,-,-,-,-,-,-,-
PM05	A03	L-Alanine	33242	Nutritional suppliment,amino acid,amino acid,Ala,AA,,TCA,oxaloacetate,Pyruvate,-,-,-,-,-,-,-,-,-
PM05	A04	L-Arginine	35768	Nutritional suppliment,amino acid,amino acid,Arg,AA,,TCA,oxologlutarate,glutamate,Arg,-,-,-,-,-,-,-
PM05	A05	L-Asparagine	31927	Nutritional suppliment,amino acid,amino acid,Asn,AA,,TCA,oxaloacetate,Asp,Asn,-,-,-,-,-,-,-,-
PM05	A06	L-Aspartic Acid	32729	Nutritional suppliment,amino acid,amino acid,Asp,AA,,TCA,oxaloacetate,Asp,-,-,-,-,-,-,-,-,-
PM05	A07	L-Cysteine	31983	Nutritional suppliment,amino acid,amino acid,Cys,AA,,TCA,oxaloacetate,Pyruvate,gly ser thr metablol
PM05	A08	L-Glutamic Acid	33722	Nutritional suppliment,amino acid,amino acid,Glu,AA,,TCA,oxologlutarate,Glu,-,-,-,-,-,-,-,-,-
PM05	A09	Adenosine 3',5'-Cyclic Monophosphate	31174	Nutritional suppliment,nucleotide,purine,adenine,Phosphate,,Purine Metabolism,-,-,-,-,-,-,-,-,-,-,-
PM05	A10	Adenine	35100	Nutritional suppliment,nucleic acid,purine,adenine,,,Purine Metabolism,-,-,-,-,-,-,-,-,-,-,-
PM05	A11	Adenosine	39532	Nutritional suppliment,nucleoside,purine,adenine,,,Purine Metabolism,-,-,-,-,-,-,-,-,-,-,-
PM05	A12	2'-Deoxyadenosine	39649	Nutritional suppliment,nucleoside,purine,adenine,,,Purine Metabolism,-,-,-,-,-,-,-,-,-,-,-
PM05	B01	L-Glutamine	37258	Nutritional suppliment,amino acid,amino acid,Gln,AA,,TCA,oxologlutarate,glutamate,Gln,-,-,-,-,-,-,-
PM05	B02	Glycine	30233	Nutritional suppliment,,,,,,,,,,,,,,,,,
PM05	B03	L-Histidine	32664	Nutritional suppliment,amino acid,amino acid,His,AA,,TCA,oxologlutarate,glutamate,His,-,-,-,-,-,-,-
PM05	B04	L-Isoleucine	31694	Nutritional suppliment,amino acid,amino acid,Ile,AA,,TCA,succinyl CoA,Propionyl CoA,Ile,-,-,-,-,-,-
PM05	B05	L-Leucine	31062	Nutritional suppliment,amino acid,amino acid,Leu,AA,,TCA,Citrate,acetyl CoA,Leu,-,-,-,-,-,-,-,-
PM05	B06	L-Lysine	38057	Nutritional suppliment,amino acid,amino acid,Lys,AA,,TCA,Citrate,acetyl CoA,Lys,-,-,-,-,-,-,-,-
PM05	B07	L-Methionine	31291	Nutritional suppliment,amino acid,amino acid,Met,AA,,TCA,succinyl CoA,propanoate metabolism,gly ser
PM05	B08	L-Phenylalanine	31335	Nutritional suppliment,amino acid,amino acid,Phe,AA,,TCA,Citrate,acetyl CoA,Phe,-,-,-,-,-,-,-,-
PM05	B09	Guanosine 3',5'-Cyclic Monophosphate	30816	Nutritional suppliment,nucleotide,purine,guanine,Phosphate,,Purine Metabolism,-,-,-,-,-,-,-,-,-,-,-
PM05	B10	Guanine	31066	Nutritional suppliment,nucleic acid,purine,guanine,,,Purine Metabolism,-,-,-,-,-,-,-,-,-,-,-
PM05	B11	Guanosine	38175	Nutritional suppliment,nucleoside,purine,guanine,,,Purine Metabolism,-,-,-,-,-,-,-,-,-,-,-
PM05	B12	2'-Deoxyguanosine	39464	Nutritional suppliment,nucleoside,purine,guanine,,,Purine Metabolism,,,,,,,,,,,
PM05	C01	L-Proline	33543	Nutritional suppliment,amino acid,amino acid,Pro,AA,-,TCA,oxologlutarate,Glu,-,-,-,-,-,-,-,-,-
PM05	C02	L-Serine	34179	Nutritional suppliment,amino acid,amino acid,Ser,AA,,TCA,oxaloacetate,Pyruvate,-,-,-,-,-,-,-,-,-
PM05	C03	L-Threonine	36002	Nutritional suppliment,amino acid,amino acid,Thr,AA,,TCA,oxaloacetate,Pyruvate,Thr,-,-,-,-,-,-,-,-
PM05	C04	L-Tryptophan	32679	Nutritional suppliment,amino acid,amino acid,Trp,AA,,TCA,Citrate,acetyl CoA,Trp,-,-,-,-,-,-,-,-
PM05	C05	L-Tyrosine	35503	Nutritional suppliment,amino acid,amino acid,Tyr,AA,,TCA,succinate,Tyr,-,-,-,-,-,-,-,-,-
PM05	C06	L-Valine	34801	Nutritional suppliment,amino acid,amino acid,Val,AA,,TCA,succinyl CoA,Val,-,-,-,-,-,-,-,-,-
PM05	C07	L-Isoleucine + L-Valine	32298	Nutritional suppliment,,,,,,,,,,,,,,,,,
PM05	C08	Hydroxy-L-Proline	32105	Nutritional suppliment,amino acid,intermediate,Hydroxy-L-Proline,AA,,TCA,oxologlutarate,glutamate,g
PM05	C09	(5) 4-Amino-Imidazole-4(5)-Carboxamide	33037	Nutritional suppliment,Imidazole,-,-,,,Purine Metabolism,-,-,-,-,-,-,-,-,-,-,-
PM05	C10	Hypoxanthine	30429	Nutritional suppliment,nucleic acid,purine,hypoxanthine,,,Purine Metabolism,,,,,,,,,,,
PM05	C11	Inosine	38149	Nutritional suppliment,nucleoside,purine,hypoxanthine,,,Purine Metabolism,-,-,-,-,-,-,-,-,-,-,-
PM05	C12	2'-Deoxyinosine	34148	Nutritional suppliment,nucleoside,purine,hypoxanthine,,,Purine Metabolism,,,,,,,,,,,
PM05	D01	L-Ornithine	40528	Nutritional suppliment,amino acid,intermediate,L-Ornithine,AA,,Urea cycle,ornithine,-,-,-,-,-,-,-,-
PM05	D02	L-Citrulline	36824	Nutritional suppliment,amino acid,intermediate,L-Citrulline,AA,,Urea cycle,citrulline,-,-,-,-,-,-,-
PM05	D03	Chorismic Acid	32029	Nutritional suppliment,,,,,,,,,,,,,,,,,
PM05	D04	(-)Shikimic Acid	32428	Nutritional suppliment,,,,,,,,,,,,,,,,,
PM05	D05	L-Homoserine Lactone	38195	Nutritional suppliment,,,,,,,,,,,,,,,,,
PM05	D06	D-Alanine	34630	Nutritional suppliment,amino acid,amino acid,Ala-D,AA,,TCA,oxaloacetate,Pyruvate,Ala,-,-,-,-,-,-,-,
PM05	D07	D-Aspartic Acid	27403	Nutritional suppliment,amino acid,amino acid,Asp-D,AA,,TCA,oxaloacetate,Asp,-,-,-,-,-,-,-,-,-
PM05	D08	D-Glutamic Acid	10960	Nutritional suppliment,amino acid,amino acid,Glu-D,AA,,TCA,oxologlutarate,Glu,-,-,-,-,-,-,-,-,-
PM05	D09	D,L-Diamino-Pimelic Acid	37101	Nutritional suppliment,,,,,,,,,,,,,,,,,
PM05	D10	Cytosine	35037	Nutritional suppliment,nucleic acid,pyrimidine,cytosine,,,Pyrimidine Metabolism,-,-,-,-,-,-,-,-,-,-
PM05	D11	Cytidine	37856	Nutritional suppliment,nucleoside,pyrimidine,cytosine,sulfur,,Pyrimidine Metabolism,-,-,-,-,-,-,-,-
PM05	D12	2Õ-Deoxycytidine	40209	Nutritional suppliment,nucleoside,pyrimidine,cytosine,,,Pyrimidine Metabolism,,,,,,,,,,,
PM05	E01	Putrescine	34662	Nutritional suppliment,amino acid,intermediate,Putrescine,AA,,TCA,oxologlutarate,glutamate,Arg,-,-,
PM05	E02	Spermidine	38688	Nutritional suppliment,,,,,,,,,,,,,,,,,
PM05	E03	Spermine	37858	Nutritional suppliment,,,,,,,,,,,,,,,,,
PM05	E04	Pyridoxine	31541	Nutritional suppliment,,,,,,,,,,,,,,,,,
PM05	E05	Pyridoxal	32942	Nutritional suppliment,,,,,,,,,,,,,,,,,
PM05	E06	Pyridoxamine	34365	Nutritional suppliment,,,,,,,,,,,,,,,,,
PM05	E07	b-Alanine	32969	Nutritional suppliment,amino acid,amino acid,Ala-b,AA,,TCA,Citrate,acetyl CoA,,,,,oxaloglutarate,Py
PM05	E08	D-Pantothenic Acid	33745	Nutritional suppliment,,,,,,,,,,,,,,,,,
PM05	E09	Orotic Acid	34086	Nutritional suppliment,nucleic acid,pyrimidine,intermediate,,,Pyrimidine Metabolism,-,-,-,-,-,-,-,-
PM05	E10	Uracil	35106	Nutritional suppliment,nucleic acid,pyrimidine,uracil,,,Pyrimidine Metabolism,-,-,-,-,-,-,-,-,-,-,-
PM05	E11	Uridine	41559	Nutritional suppliment,nucleoside,pyrimidine,uracil,,,Pyrimidine Metabolism,-,-,-,-,-,-,-,-,-,-,-
PM05	E12	2'-Deoxyuridine	42707	Nutritional suppliment,nucleoside,pyrimidine,uracil,,,Pyrimidine Metabolism,,,,,,,,,,,
PM05	F01	Quinolinic Acid	34937	Nutritional suppliment,NAD,intermediate,,,,NAD metabolism,,,,,,,,,,,
PM05	F02	Nicotinic Acid	35962	Nutritional suppliment,NAD,intermediate,,,,NAD metabolism,,,,,,,,,,,
PM05	F03	Nicotinamide	37289	Nutritional suppliment,NAD,intermediate,,,,NAD metabolism,,,,,,,,,,,
PM05	F04	b-Nicotinamide Adenine Dinucleotide	36078	Nutritional suppliment,NAD,,,,,NAD metabolism,,,,,,,,,,,
PM05	F05	d-Amino-N-Valeric Acid	33324	Nutritional suppliment,amino acid,intermediate,d-Amino-N-Valeric Acid,AA,,TCA,Citrate,acetyl CoA,Le
PM05	F06	Hematin	33467	Nutritional suppliment,chelator,Fe,,,,,,,,,,,,,,,
PM05	F07	Deferoxamine	35193	Nutritional suppliment,chelator,Fe,,,,,,,,,,,,,,,
PM05	F08	a-D-Glucose	33359	Nutritional suppliment,carbohydrate,hexose,glucose,,,Glycolosis,glucose,-,-,-,-,-,-,-,-,-,-
PM05	F09	N-Acetyl-D-Glucosamine	37688	Nutritional suppliment,carbohydrate,hexose,glucose,amine,,Glycolosis,glucose,Glycosaminoglycan degr
PM05	F10	Thymine	31090	Nutritional suppliment,nucleic acid,pyrimidine,thymine,,,Pyrimidine Metabolism,-,-,-,-,-,-,-,-,-,-,
PM05	F11	Glutathione	32930	Nutritional suppliment,,,,,,-,-,-,-,-,-,-,-,-,-,-,-
PM05	F12	Thymidine	40225	Nutritional suppliment,nucleoside,pyrimidine,thymine,,,Pyrimidine Metabolism,-,-,-,-,-,-,-,-,-,-,-
PM05	G01	Oxaloacetic Acid	39699	Nutritional suppliment,carboxylate,4 carbon,,,,TCA,oxaloacetate,,,,,,,,,,
PM05	G02	D-Biotin	33148	Nutritional suppliment,vitamin,,,,,,,,,,,,,,,,
PM05	G03	Cyanocobalamin	34475	Nutritional suppliment,vitamin,,,,,,,,,,,,,,,,
PM05	G04	p-Amino-Benzoic Acid	32190	Nutritional suppliment,vitamin,,,,,,,,,,,,,,,,
PM05	G05	Folic Acid	34720	Nutritional suppliment,vitamin,,,,,,,,,,,,,,,,
PM05	G06	Inosine + Thiamine	37721	Nutritional suppliment,,,,,,,,,,,,,,,,,
PM05	G07	Thiamine	35277	Nutritional suppliment,,,,,,,,,,,,,,,,,
PM05	G08	Thiamine Pyrophosphate	33317	Nutritional suppliment,,,,,,,,,,,,,,,,,
PM05	G09	Riboflavin	33757	Nutritional suppliment,,,,,,,,,,,,,,,,,
PM05	G10	Pyrrolo-Quinoline Quinone	34694	Nutritional suppliment,,,,,,,,,,,,,,,,,
PM05	G11	Menadione	33025	Nutritional suppliment,,,,,,,,,,,,,,,,,
PM05	G12	m-Inositol	33752	Nutritional suppliment,carbohydrate,hexose,inositol,,,Galactose Metabolism,galactose,-,-,-,-,-,-,-,
PM05	H01	Butyric Acid	32604	Nutritional suppliment,carboxylate,4 carbon,,,,TCA,oxologlutarate,Butonanate metabolism,-,-,-,-,-,-
PM05	H02	a-Hydroxybutyric Acid	32749	Nutritional suppliment,carboxylate,4 carbon,,,,TCA,oxaloacetate,Pyruvate,gly ser thr metablolism,-,
PM05	H03	a-Ketobutyric Acid	19045	Nutritional suppliment,carboxylate,4 carbon,,,,Glycine, serine and threonine metabolism,-,-,-,-,-,-
PM05	H04	Caprylic Acid	32102	Nutritional suppliment,carbohydrate,8 carbon,,,,,,,,,,,,,,,
PM05	H05	D,L-Thioctic acid	32486	Nutritional suppliment,,,,,,,,,,,,,,,,,
PM05	H06	D,L-Mevalonic Acid Lactone	32825	Nutritional suppliment,,,,,,,,,,,,,,,,,
PM05	H07	D,L-Carnitine	34551	Nutritional suppliment,carboxylate,7 carbon,,,,TCA,Citrate,acetyl CoA,lysine degadation,-,-,-,-,-,-
PM05	H08	Choline	33923	Nutritional suppliment,,,,,,,,,,,,,,,,,
PM05	H09	Tween 20	39025	Nutritional suppliment,-,-,-,,,-,-,-,-,-,-,-,-,-,-,-,-
PM05	H10	Tween 40	38228	Nutritional suppliment,-,-,-,,,-,-,-,-,-,-,-,-,-,-,-,-
PM05	H11	Tween 60	39784	Nutritional suppliment,,,,,,,,,,,,,,,,,
PM05	H12	Tween 80	39382	Nutritional suppliment,-,-,-,,,-,-,-,-,-,-,-,-,-,-,-,-
PM06	A01	Background	39522	N-Source,Background,,,,,-,-,-,-,-,-,-,-,-,-,-,-
PM06	A02	L-Glutamine	48652	N-Source,amino acid,amino acid,Gln,AA,,TCA,oxologlutarate,glutamate,Gln,-,-,-,-,-,-,-,-
PM06	A03	Ala-Ala	43301	N-Source,amino acid,dipeptide,Ala,Ala,,TCA,oxaloacetate,Pyruvate,Ala,-,-,TCA,oxaloglutarate,Pyruvat
PM06	A04	Ala-Arg	47138	N-Source,amino acid,dipeptide,Ala,Arg,,TCA,oxaloacetate,Pyruvate,Ala,-,-,TCA,oxaloglutarate,glutama
PM06	A05	Ala-Asn	47455	N-Source,amino acid,dipeptide,Ala,Asn,,TCA,oxaloacetate,Pyruvate,Ala,-,-,TCA,oxaloacetate,Asp,Asn,-
PM06	A06	Ala-Glu	48516	N-Source,amino acid,dipeptide,Ala,Glu,,TCA,oxaloacetate,Pyruvate,Ala,-,-,TCA,oxaloglutarate,Glu,-,-
PM06	A07	Ala-Gly	48335	N-Source,amino acid,dipeptide,Ala,Gly,,TCA,oxaloacetate,Pyruvate,Ala,-,-,TCA,oxaloacetate,Pyruvate,
PM06	A08	Ala-His	41756	N-Source,amino acid,dipeptide,Ala,His,,TCA,oxaloacetate,Pyruvate,Ala,-,-,TCA,oxaloglutarate,glutama
PM06	A09	Ala-Leu	42305	N-Source,amino acid,dipeptide,Ala,Leu,,TCA,oxaloacetate,Pyruvate,Ala,-,-,TCA,Citrate,acetyl CoA,Leu
PM06	A10	Ala-Lys	32274	N-Source,amino acid,dipeptide,Ala,Lys,,TCA,oxaloacetate,Pyruvate,Ala,-,-,TCA,Citrate,acetyl CoA,Lys
PM06	A11	Ala-Phe	47986	N-Source,amino acid,dipeptide,Ala,Phe,,TCA,oxaloacetate,Pyruvate,Ala,-,-,TCA,Citrate,acetyl CoA,Phe
PM06	A12	Ala-Pro	53445	N-Source,amino acid,dipeptide,Ala,Pro,,TCA,oxaloacetate,Pyruvate,Ala,-,-,TCA,oxaloglutarate,glutama
PM06	B01	Ala-Ser	47512	N-Source,amino acid,dipeptide,Ala,Ser,,TCA,oxaloacetate,Pyruvate,Ala,-,-,TCA,oxaloacetate,Pyruvate,
PM06	B02	Ala-Thr	44455	N-Source,amino acid,dipeptide,Ala,Thr,,TCA,oxaloacetate,Pyruvate,Ala,-,-,TCA,oxaloacetate,Pyruvate,
PM06	B03	Ala-Trp	44598	N-Source,amino acid,dipeptide,Ala,Trp,,TCA,oxaloacetate,Pyruvate,Ala,-,-,TCA,Citrate,acetyl CoA,Trp
PM06	B04	Ala-Tyr	48124	N-Source,amino acid,dipeptide,Ala,Tyr,,TCA,oxaloacetate,Pyruvate,-,-,-,TCA,succinate,Tyr,-,-,-
PM06	B05	Arg-Ala	50635	N-Source,amino acid,dipeptide,Arg,Ala,,TCA,oxologlutarate,glutamate,Arg,-,-,TCA,oxaloglutarate,Pyru
PM06	B06	Arg-Arg	52589	N-Source,amino acid,dipeptide,Arg,Arg,,TCA,oxologlutarate,glutamate,Arg,-,-,TCA,oxaloglutarate,glut
PM06	B07	Arg-Asp	52236	N-Source,amino acid,dipeptide,Arg,Asp,,TCA,oxologlutarate,glutamate,Arg,-,-,TCA,oxaloacetate,Asp,-,
PM06	B08	Arg-Gln	49307	N-Source,amino acid,dipeptide,Arg,Gln,,TCA,oxologlutarate,glutamate,Arg,-,-,TCA,oxaloglutarate,glut
PM06	B09	Arg-Glu	48858	N-Source,amino acid,dipeptide,Arg,Glu,,TCA,oxologlutarate,glutamate,Arg,-,-,TCA,oxaloglutarate,Glu,
PM06	B10	Arg-Ile	47013	N-Source,amino acid,dipeptide,Arg,Ile,,TCA,oxologlutarate,glutamate,Arg,-,-,TCA,succinyl CoA,Propio
PM06	B11	Arg-Leu	39313	N-Source,amino acid,dipeptide,Arg,Leu,,TCA,oxologlutarate,glutamate,Arg,-,-,TCA,Citrate,acetyl CoA,
PM06	B12	Arg-Lys	52706	N-Source,amino acid,dipeptide,Arg,Lys,,TCA,oxologlutarate,glutamate,Arg,-,-,TCA,Citrate,acetyl CoA,
PM06	C01	Arg-Met	34322	N-Source,amino acid,dipeptide,Arg,Met,,TCA,oxologlutarate,glutamate,Arg,-,-,TCA,succinyl CoA,propan
PM06	C02	Arg-Phe	46739	N-Source,amino acid,dipeptide,Arg,Phe,,TCA,oxologlutarate,glutamate,Arg,-,-,TCA,Citrate,acetyl CoA,
PM06	C03	Arg-Ser	48330	N-Source,amino acid,dipeptide,Arg,Ser,,TCA,oxologlutarate,glutamate,Arg,-,-,TCA,oxaloacetate,Pyruva
PM06	C04	Arg-Trp	45954	N-Source,amino acid,dipeptide,Arg,Trp,,TCA,oxologlutarate,glutamate,Arg,-,-,TCA,Citrate,acetyl CoA,
PM06	C05	Arg-Tyr	51376	N-Source,amino acid,dipeptide,Arg,Tyr,,TCA,oxologlutarate,Glu,-,-,-,TCA,succinate,Tyr,-,-,-
PM06	C06	Arg-Val	48802	N-Source,amino acid,dipeptide,Arg,Val,,TCA,oxologlutarate,glutamate,Arg,-,-,TCA,succinyl CoA,Val,-,
PM06	C07	Asn-Glu	48907	N-Source,amino acid,dipeptide,Asn,Glu,,TCA,oxaloacetate,Asp,Asn,-,-,TCA,oxaloglutarate,Glu,-,-,-
PM06	C08	Asn-Val	48160	N-Source,amino acid,dipeptide,Asn,Val,,TCA,oxaloacetate,Asp,Asn,-,-,TCA,succinyl CoA,Val,-,-,-
PM06	C09	Asp-Asp	41467	N-Source,amino acid,dipeptide,Asp,Asp,,TCA,oxaloacetate,Asp,-,-,-,TCA,oxaloacetate,Asp,-,-,-
PM06	C10	Asp-Glu	44345	N-Source,amino acid,dipeptide,Asp,Glu,,TCA,oxaloacetate,Asp,-,-,-,TCA,oxaloglutarate,Glu,-,-,-
PM06	C11	Asp-Leu	44890	N-Source,amino acid,dipeptide,Asp,Leu,,TCA,oxaloacetate,Asp,-,-,-,TCA,Citrate,acetyl CoA,Leu,-,-
PM06	C12	Asp-Lys	44892	N-Source,amino acid,dipeptide,Asp,Lys,,TCA,oxaloacetate,Asp,-,-,-,TCA,Citrate,acetyl CoA,Lys,-,-
PM06	D01	Asp-Phe	37704	N-Source,amino acid,dipeptide,Asp,Phe,,TCA,oxaloacetate,Asp,-,-,-,TCA,Citrate,acetyl CoA,Phe,-,-
PM06	D02	Asp-Trp	35541	N-Source,amino acid,dipeptide,Asp,Trp,,TCA,oxaloacetate,Asp,-,-,-,TCA,Citrate,acetyl CoA,Trp,-,-
PM06	D03	Asp-Val	42387	N-Source,amino acid,dipeptide,Asp,Val,,TCA,oxaloacetate,Asp,-,-,-,TCA,succinyl CoA,Val,-,-,-
PM06	D04	Cys-Gly	42472	N-Source,amino acid,dipeptide,Cys,Gly,,TCA,oxaloacetate,Pyruvate,gly ser thr metablolism,Cys,-,TCA,
PM06	D05	Gln-Gln	48659	N-Source,amino acid,dipeptide,Gln,Gln,,TCA,oxologlutarate,glutamate,Gln,-,-,TCA,oxaloglutarate,glut
PM06	D06	Gln-Gly	48949	N-Source,amino acid,dipeptide,Gln,Gly,,TCA,oxologlutarate,glutamate,Gln,-,-,TCA,oxaloacetate,Pyruva
PM06	D07	Glu-Asp	46434	N-Source,amino acid,dipeptide,Glu,Asp,,TCA,oxologlutarate,Glu,,,,TCA,oxaloacetate,Asp,,,
PM06	D08	Glu-Glu	44552	N-Source,amino acid,dipeptide,Glu,Glu,,TCA,oxologlutarate,Glu,-,-,-,TCA,oxaloglutarate,Glu,-,-,-
PM06	D09	Glu-Gly	45522	N-Source,amino acid,dipeptide,Glu,Gly,,TCA,oxologlutarate,Glu,-,-,-,TCA,oxaloacetate,Pyruvate,Gly,-
PM06	D10	Glu-Ser	46799	N-Source,amino acid,dipeptide,Glu,Ser,,TCA,oxologlutarate,Glu,-,-,-,TCA,oxaloacetate,Pyruvate,Ser,-
PM06	D11	Glu-Trp	43220	N-Source,amino acid,dipeptide,Glu,Trp,,TCA,oxologlutarate,Glu,-,-,-,TCA,Citrate,acetyl CoA,Trp,-,-
PM06	D12	Glu-Tyr	47557	N-Source,amino acid,dipeptide,Glu,Tyr,,TCA,oxologlutarate,Glu,-,-,-,TCA,succinate,Tyr,-,-,-
PM06	E01	Glu-Val	45021	N-Source,amino acid,dipeptide,Glu,Val,,TCA,oxologlutarate,Glu,-,-,-,TCA,succinyl CoA,Val,-,-,-
PM06	E02	Gly-Ala	46570	N-Source,amino acid,dipeptide,Gly,Ala,,TCA,oxaloacetate,Pyruvate,Gly,-,-,TCA,oxaloglutarate,Pyruvat
PM06	E03	Gly-Arg	49608	N-Source,amino acid,dipeptide,Gly,Arg,,TCA,oxaloacetate,Pyruvate,Gly,-,-,TCA,oxaloglutarate,glutama
PM06	E04	Gly-Cys	33696	N-Source,amino acid,dipeptide,Gly,Cys,,TCA,oxaloacetate,Pyruvate,Gly,-,-,TCA,oxaloacetate,Pyruvate,
PM06	E05	Gly-Gly	44317	N-Source,amino acid,dipeptide,Gly-6,Gly,,TCA,oxaloacetate,Pyruvate,Gly,-,-,TCA,oxaloacetate,Pyruvat
PM06	E06	Gly-His	39980	N-Source,amino acid,dipeptide,Gly,His,,TCA,oxaloacetate,Pyruvate,Gly,-,-,TCA,oxaloglutarate,glutama
PM06	E07	Gly-Leu	33740	N-Source,amino acid,dipeptide,Gly,Leu,,TCA,oxaloacetate,Pyruvate,Gly,-,-,TCA,Citrate,acetyl CoA,Leu
PM06	E08	Gly-Lys	41102	N-Source,amino acid,dipeptide,Gly,Lys,,TCA,oxaloacetate,Pyruvate,Gly,-,-,TCA,Citrate,acetyl CoA,Lys
PM06	E09	Gly-Met	30162	N-Source,amino acid,dipeptide,Gly,Met,,TCA,oxaloacetate,Pyruvate,Gly,-,-,TCA,succinyl CoA,propanoat
PM06	E10	Gly-Phe	33618	N-Source,amino acid,dipeptide,Gly,Phe,,TCA,oxaloacetate,Pyruvate,Gly,-,-,TCA,Citrate,acetyl CoA,Phe
PM06	E11	Gly-Pro	47208	N-Source,amino acid,dipeptide,Gly,Pro,,TCA,oxaloacetate,Pyruvate,Gly,-,-,TCA,oxaloglutarate,glutama
PM06	E12	Gly-Ser	44324	N-Source,amino acid,dipeptide,Gly,Ser,,TCA,oxaloacetate,Pyruvate,Gly,-,-,TCA,oxaloacetate,Pyruvate,
PM06	F01	Gly-Thr	42708	N-Source,amino acid,dipeptide,Gly,Thr,,TCA,oxaloacetate,Pyruvate,Gly,-,-,TCA,oxaloacetate,Pyruvate,
PM06	F02	Gly-Trp	42112	N-Source,amino acid,dipeptide,Gly,Trp,,TCA,oxaloacetate,Pyruvate,Gly,-,-,TCA,Citrate,acetyl CoA,Trp
PM06	F03	Gly-Tyr	44043	N-Source,amino acid,dipeptide,Gly,Tyr,,TCA,oxaloacetate,Pyruvate,Gly,-,-,TCA,succinate,Tyr,-,-,-
PM06	F04	Gly-Val	36056	N-Source,amino acid,dipeptide,Gly,Val,,TCA,oxaloacetate,Pyruvate,Gly,-,-,TCA,succinyl CoA,Val,-,-,-
PM06	F05	His-Asp	45153	N-Source,amino acid,dipeptide,His,Asp,,TCA,oxologlutarate,glutamate,His,-,-,TCA,oxaloacetate,Asp,-,
PM06	F06	His-Gly	39486	N-Source,amino acid,dipeptide,His,Gly,,TCA,oxologlutarate,glutamate,His,-,-,TCA,oxaloacetate,Pyruva
PM06	F07	His-Leu	19362	N-Source,amino acid,dipeptide,His,Leu,,TCA,oxologlutarate,glutamate,His,-,-,TCA,Citrate,acetyl CoA,
PM06	F08	His-Lys	24499	N-Source,amino acid,dipeptide,His,Lys,,TCA,oxologlutarate,glutamate,His,-,-,TCA,Citrate,acetyl CoA,
PM06	F09	His-Met	7032	N-Source,amino acid,dipeptide,His,Met,,TCA,oxologlutarate,glutamate,His,-,-,TCA,succinyl CoA,propan
PM06	F10	His-Pro	43936	N-Source,amino acid,dipeptide,His,Pro,,TCA,oxologlutarate,glutamate,His,-,-,TCA,oxaloglutarate,glut
PM06	F11	His-Ser	42569	N-Source,amino acid,dipeptide,His,Ser,,TCA,oxologlutarate,glutamate,His,-,-,TCA,oxaloacetate,Pyruva
PM06	F12	His-Trp	27249	N-Source,amino acid,dipeptide,His,Trp,,TCA,oxologlutarate,glutamate,His,-,-,TCA,Citrate,acetyl CoA,
PM06	G01	His-Tyr	16411	N-Source,amino acid,dipeptide,His,Tyr,,TCA,oxologlutarate,glutamate,His,-,-,TCA,succinate,Tyr,-,-,-
PM06	G02	His-Val	6767	N-Source,amino acid,dipeptide,His,Val,,TCA,oxologlutarate,glutamate,His,-,-,TCA,succinyl CoA,Val,-,
PM06	G03	Ile-Ala	45763	N-Source,amino acid,dipeptide,Ile,Ala,,TCA,succinyl CoA,Propionyl CoA,Ile,-,-,TCA,oxaloglutarate,Py
PM06	G04	Ile-Arg	47210	N-Source,amino acid,dipeptide,Ile,Arg,,TCA,succinyl CoA,Propionyl CoA,Ile,-,-,TCA,oxaloglutarate,gl
PM06	G05	Ile-Gln	46124	N-Source,amino acid,dipeptide,Ile,Gln,,TCA,succinyl CoA,Propionyl CoA,Ile,-,-,TCA,oxaloglutarate,gl
PM06	G06	Ile-Gly	28988	N-Source,amino acid,dipeptide,Ile,Gly,,TCA,succinyl CoA,Propionyl CoA,Ile,-,-,TCA,oxaloacetate,Pyru
PM06	G07	Ile-His	6681	N-Source,amino acid,dipeptide,Ile,His,,TCA,succinyl CoA,Propionyl CoA,Ile,-,-,TCA,oxaloglutarate,gl
PM06	G08	Ile-Ile	7277	N-Source,amino acid,dipeptide,Ile,Ile,,TCA,succinyl CoA,Propionyl CoA,Ile,-,-,TCA,succinyl CoA,Prop
PM06	G09	Ile-Met	11653	N-Source,amino acid,dipeptide,Ile,Met,,TCA,succinyl CoA,Propionyl CoA,Ile,-,-,TCA,succinyl CoA,prop
PM06	G10	Ile-Phe	11523	N-Source,amino acid,dipeptide,Ile,Phe,,TCA,succinyl CoA,Propionyl CoA,Ile,-,-,TCA,Citrate,acetyl Co
PM06	G11	Ile-Pro	37883	N-Source,amino acid,dipeptide,Ile,Pro,,TCA,succinyl CoA,Propionyl CoA,Ile,-,-,TCA,oxaloglutarate,gl
PM06	G12	Ile-Ser	43571	N-Source,amino acid,dipeptide,Ile,Ser,,TCA,succinyl CoA,Propionyl CoA,Ile,-,-,TCA,oxaloacetate,Pyru
PM06	H01	Ile-Trp	7829	N-Source,amino acid,dipeptide,Ile,Trp,,TCA,succinyl CoA,Propionyl CoA,Ile,-,-,TCA,Citrate,acetyl Co
PM06	H02	Ile-Tyr	24153	N-Source,amino acid,dipeptide,Ile,Tyr,,TCA,succinyl CoA,Propionyl CoA,Ile,-,-,TCA,succinate,Tyr,-,-
PM06	H03	Ile-Val	11476	N-Source,amino acid,dipeptide,Ile,Val,,TCA,succinyl CoA,Propionyl CoA,Ile,-,-,TCA,succinyl CoA,Val,
PM06	H04	Leu-Ala	35917	N-Source,amino acid,dipeptide,Leu,Ala,,TCA,Citrate,acetyl CoA,Leu,-,-,TCA,oxaloglutarate,Pyruvate,A
PM06	H05	Leu-Arg	40159	N-Source,amino acid,dipeptide,Leu,Arg,,TCA,Citrate,acetyl CoA,Leu,-,-,TCA,oxaloglutarate,glutamate,
PM06	H06	Leu-Asp	38089	N-Source,amino acid,dipeptide,Leu,Asp,,TCA,Citrate,acetyl CoA,Leu,-,-,TCA,oxaloacetate,Asp,-,-,-
PM06	H07	Leu-Glu	40154	N-Source,amino acid,dipeptide,Leu,Glu,,TCA,Citrate,acetyl CoA,Leu,-,-,TCA,oxaloglutarate,Glu,-,-,-
PM06	H08	Leu-Gly	32262	N-Source,amino acid,dipeptide,Leu,Gly,,TCA,Citrate,acetyl CoA,Leu,-,-,TCA,oxaloacetate,Pyruvate,Gly
PM06	H09	Leu-Ile	8073	N-Source,amino acid,dipeptide,Leu,Ile,,TCA,Citrate,acetyl CoA,Leu,-,-,TCA,succinyl CoA,Propionyl Co
PM06	H10	Leu-Leu	14527	N-Source,amino acid,dipeptide,Leu,Leu,,TCA,Citrate,acetyl CoA,Leu,-,-,TCA,Citrate,acetyl CoA,Leu,-,
PM06	H11	Leu-Met	8431	N-Source,amino acid,dipeptide,Leu,Met,,TCA,Citrate,acetyl CoA,Leu,-,-,TCA,succinyl CoA,propanoate m
PM06	H12	Leu-Phe	10566	N-Source,amino acid,dipeptide,Leu,Phe,,TCA,Citrate,acetyl CoA,Leu,-,-,TCA,Citrate,acetyl CoA,Phe,-,
PM07	A01	Background	27687	N-Source,Background,,,,,-,-,-,-,-,-,-,-,-,-,-,-
PM07	A02	L-Glutamine	45353	N-Source,amino acid,amino acid,Gln,AA,,TCA,oxologlutarate,glutamate,Gln,-,-,-,-,-,-,-,-
PM07	A03	Leu-Ser	31349	N-Source,amino acid,dipeptide,Leu,Ser,,TCA,Citrate,acetyl CoA,Leu,-,-,TCA,oxaloacetate,Pyruvate,Ser
PM07	A04	Leu-Trp	3850	N-Source,amino acid,dipeptide,Leu,Trp,,TCA,Citrate,acetyl CoA,Leu,-,-,TCA,Citrate,acetyl CoA,Trp,-,
PM07	A05	Leu-Val	3997	N-Source,amino acid,dipeptide,Leu,Val,,TCA,Citrate,acetyl CoA,Leu,-,-,TCA,succinyl CoA,Val,-,-,-
PM07	A06	Lys-Ala	13763	N-Source,amino acid,dipeptide,Lys,Ala,,TCA,Citrate,acetyl CoA,Lys,-,-,TCA,oxaloglutarate,Pyruvate,A
PM07	A07	Lys-Arg	37015	N-Source,amino acid,dipeptide,Lys,Arg,,TCA,Citrate,acetyl CoA,Lys,-,-,TCA,oxaloglutarate,glutamate,
PM07	A08	Lys-Glu	31895	N-Source,amino acid,dipeptide,Lys,Glu,,TCA,Citrate,acetyl CoA,Lys,-,-,TCA,oxaloglutarate,Glu,-,-,-
PM07	A09	Lys-Ile	5289	N-Source,amino acid,dipeptide,Lys,Ile,,TCA,Citrate,acetyl CoA,Lys,-,-,TCA,succinyl CoA,Propionyl Co
PM07	A10	Lys-Leu	7031	N-Source,amino acid,dipeptide,Lys,Leu,,TCA,Citrate,acetyl CoA,Lys,-,-,TCA,Citrate,acetyl CoA,Leu,-,
PM07	A11	Lys-Lys	20457	N-Source,amino acid,dipeptide,Lys,Lys,,TCA,Citrate,acetyl CoA,Lys,-,-,TCA,Citrate,acetyl CoA,Lys,-,
PM07	A12	Lys-Phe	9894	N-Source,amino acid,dipeptide,Lys,Phe,,TCA,Citrate,acetyl CoA,Lys,-,-,TCA,Citrate,acetyl CoA,Phe,-,
PM07	B01	Lys-Pro	41888	N-Source,amino acid,dipeptide,Lys,Pro,,TCA,Citrate,acetyl CoA,Lys,-,-,TCA,oxaloglutarate,glutamate,
PM07	B02	Lys-Ser	13770	N-Source,amino acid,dipeptide,Lys,Ser,,TCA,Citrate,acetyl CoA,Lys,-,-,TCA,oxaloacetate,Pyruvate,Ser
PM07	B03	Lys-Thr	3159	N-Source,amino acid,dipeptide,Lys,Thr,,TCA,Citrate,acetyl CoA,Lys,-,-,TCA,oxaloacetate,Pyruvate,Thr
PM07	B04	Lys-Trp	40179	N-Source,amino acid,dipeptide,Lys,Trp,,TCA,Citrate,acetyl CoA,Lys,-,-,TCA,Citrate,acetyl CoA,Trp,-,
PM07	B05	Lys-Tyr	39820	N-Source,amino acid,dipeptide,Lys,Tyr,,TCA,Citrate,acetyl CoA,Lys,-,-,TCA,succinate,Tyr,-,-,-
PM07	B06	Lys-Val	3676	N-Source,amino acid,dipeptide,Lys,Val,,TCA,Citrate,acetyl CoA,Lys,-,-,TCA,succinyl CoA,Val,-,-,-
PM07	B07	Met-Arg	44768	N-Source,amino acid,dipeptide,Met,Arg,,TCA,succinyl CoA,propanoate metabolism,gly ser thr metabloli
PM07	B08	Met-Asp	42229	N-Source,amino acid,dipeptide,Met,Asp,,TCA,succinyl CoA,propanoate metabolism,gly ser thr metabloli
PM07	B09	Met-Gln	44763	N-Source,amino acid,dipeptide,Met,Gln,,TCA,succinyl CoA,propanoate metabolism,gly ser thr metabloli
PM07	B10	Met-Glu	45070	N-Source,amino acid,dipeptide,Met,Glu,,TCA,succinyl CoA,propanoate metabolism,gly ser thr metabloli
PM07	B11	Met-Gly	28049	N-Source,amino acid,dipeptide,Met,Gly,,TCA,succinyl CoA,propanoate metabolism,gly ser thr metabloli
PM07	B12	Met-His	9847	N-Source,amino acid,dipeptide,Met,His,,TCA,succinyl CoA,propanoate metabolism,gly ser thr metabloli
PM07	C01	Met-Ile	7323	N-Source,amino acid,dipeptide,Met,Ile,,TCA,succinyl CoA,propanoate metabolism,gly ser thr metabloli
PM07	C02	Met-Leu	7235	N-Source,amino acid,dipeptide,Met,Leu,,TCA,succinyl CoA,propanoate metabolism,gly ser thr metabloli
PM07	C03	Met-Lys	13367	N-Source,amino acid,dipeptide,Met,Lys,,TCA,succinyl CoA,propanoate metabolism,gly ser thr metabloli
PM07	C04	Met-Met	5346	N-Source,amino acid,dipeptide,Met,Met,,TCA,succinyl CoA,propanoate metabolism,gly ser thr metabloli
PM07	C05	Met-Phe	4331	N-Source,amino acid,dipeptide,Met,Phe,,TCA,succinyl CoA,propanoate metabolism,gly ser thr metabloli
PM07	C06	Met-Pro	44026	N-Source,amino acid,dipeptide,Met,Pro,,TCA,succinyl CoA,propanoate metabolism,gly ser thr metabloli
PM07	C07	Met-Trp	5298	N-Source,amino acid,dipeptide,Met,Trp,,TCA,succinyl CoA,propanoate metabolism,gly ser thr metabloli
PM07	C08	Met-Val	6799	N-Source,amino acid,dipeptide,Met,Val,,TCA,succinyl CoA,propanoate metabolism,gly ser thr metabloli
PM07	C09	Phe-Ala	36771	N-Source,amino acid,dipeptide,Phe,Ala,,TCA,Citrate,acetyl CoA,Phe,-,-,TCA,oxaloglutarate,Pyruvate,A
PM07	C10	Phe-Gly	26869	N-Source,amino acid,dipeptide,Phe,Gly,,TCA,Citrate,acetyl CoA,Phe,-,-,TCA,oxaloacetate,Pyruvate,Gly
PM07	C11	Phe-Ile	6178	N-Source,amino acid,dipeptide,Phe,Ile,,TCA,Citrate,acetyl CoA,Phe,-,-,TCA,succinyl CoA,Propionyl Co
PM07	C12	Phe-Phe	7208	N-Source,amino acid,dipeptide,Phe,Phe,,TCA,Citrate,acetyl CoA,Phe,-,-,TCA,Citrate,acetyl CoA,Phe,-,
PM07	D01	Phe-Pro	30657	N-Source,amino acid,dipeptide,Phe,Pro,,TCA,Citrate,acetyl CoA,Phe,-,-,TCA,oxaloglutarate,glutamate,
PM07	D02	Phe-Ser	40532	N-Source,amino acid,dipeptide,Phe,Ser,,TCA,Citrate,acetyl CoA,Phe,-,-,TCA,oxaloacetate,Pyruvate,Ser
PM07	D03	Phe-Trp	4192	N-Source,amino acid,dipeptide,Phe,Trp,,TCA,Citrate,acetyl CoA,Phe,-,-,TCA,Citrate,acetyl CoA,Trp,-,
PM07	D04	Pro-Ala	48716	N-Source,amino acid,dipeptide,Pro,Ala,,TCA,oxologlutarate,glutamate,Pro,-,-,TCA,oxaloglutarate,Pyru
PM07	D05	Pro-Asp	46485	N-Source,amino acid,dipeptide,Pro,Asp,,TCA,oxologlutarate,glutamate,Pro,-,-,TCA,oxaloacetate,Asp,-,
PM07	D06	Pro-Gln	47584	N-Source,amino acid,dipeptide,Pro,Gln,,TCA,oxologlutarate,glutamate,Pro,-,-,TCA,oxaloglutarate,glut
PM07	D07	Pro-Gly	42961	N-Source,amino acid,dipeptide,Pro,Gly,,TCA,oxologlutarate,glutamate,Pro,-,-,TCA,oxaloacetate,Pyruva
PM07	D08	Pro-Hyp	29489	N-Source,amino acid,dipeptide,Pro,Hyp,,TCA,oxologlutarate,glutamate,Pro,-,-,-,-,-,-,-,-
PM07	D09	Pro-Leu	45570	N-Source,amino acid,dipeptide,Pro,Leu,,TCA,oxologlutarate,glutamate,Pro,-,-,TCA,Citrate,acetyl CoA,
PM07	D10	Pro-Phe	42606	N-Source,amino acid,dipeptide,Pro,Phe,,TCA,oxologlutarate,glutamate,Pro,-,-,TCA,Citrate,acetyl CoA,
PM07	D11	Pro-Pro	44269	N-Source,amino acid,dipeptide,Pro,Pro,,TCA,oxologlutarate,glutamate,Pro,-,-,TCA,oxaloglutarate,glut
PM07	D12	Pro-Tyr	43144	N-Source,amino acid,dipeptide,Pro,Tyr,,TCA,oxologlutarate,glutamate,Pro,-,-,TCA,succinate,Tyr,-,-,-
PM07	E01	Ser-Ala	41347	N-Source,amino acid,dipeptide,Ser,Ala,,TCA,oxaloacetate,Pyruvate,Ser,-,-,TCA,oxaloglutarate,Pyruvat
PM07	E02	Ser-Gly	44242	N-Source,amino acid,dipeptide,Ser,Gly,,TCA,oxaloacetate,Pyruvate,Ser,-,-,TCA,oxaloacetate,Pyruvate,
PM07	E03	Ser-His	43868	N-Source,amino acid,dipeptide,Ser,His,,TCA,oxaloacetate,Pyruvate,Ser,-,-,TCA,oxaloglutarate,glutama
PM07	E04	Ser-Leu	43496	N-Source,amino acid,dipeptide,Ser,Leu,,TCA,oxaloacetate,Pyruvate,Ser,-,-,TCA,Citrate,acetyl CoA,Leu
PM07	E05	Ser-Met	39933	N-Source,amino acid,dipeptide,Ser,Met,,TCA,oxaloacetate,Pyruvate,Ser,-,-,TCA,succinyl CoA,propanoat
PM07	E06	Ser-Phe	40157	N-Source,amino acid,dipeptide,Ser,Phe,,TCA,oxaloacetate,Pyruvate,Ser,-,-,TCA,Citrate,acetyl CoA,Phe
PM07	E07	Ser-Pro	46860	N-Source,amino acid,dipeptide,Ser,Pro,,TCA,oxaloacetate,Pyruvate,Ser,-,-,TCA,oxaloglutarate,glutama
PM07	E08	Ser-Ser	40325	N-Source,amino acid,dipeptide,Ser,Ser,,TCA,oxaloacetate,Pyruvate,Ser,-,-,TCA,oxaloacetate,Pyruvate,
PM07	E09	Ser-Tyr	43254	N-Source,amino acid,dipeptide,Ser,Tyr,,TCA,oxaloacetate,Pyruvate,Ser,-,-,TCA,succinate,Tyr,-,-,-
PM07	E10	Ser-Val	43316	N-Source,amino acid,dipeptide,Ser,Val,,TCA,oxaloacetate,Pyruvate,Ser,-,-,TCA,succinyl CoA,Val,-,-,-
PM07	E11	Thr-Ala	39390	N-Source,amino acid,dipeptide,Thr,Ala,,TCA,oxaloacetate,Pyruvate,Thr,-,-,TCA,oxaloglutarate,Pyruvat
PM07	E12	Thr-Arg	47413	N-Source,amino acid,dipeptide,Thr,Arg,,TCA,oxaloacetate,Pyruvate,Thr,-,-,TCA,oxaloglutarate,glutama
PM07	F01	Thr-Glu	39819	N-Source,amino acid,dipeptide,Thr,Glu,,TCA,oxaloacetate,Pyruvate,Thr,-,-,TCA,oxaloglutarate,Glu,-,-
PM07	F02	Thr-Gly	40658	N-Source,amino acid,dipeptide,Thr,Gly,,TCA,oxaloacetate,Pyruvate,Thr,-,-,TCA,oxaloacetate,Pyruvate,
PM07	F03	Thr-Leu	35620	N-Source,amino acid,dipeptide,Thr,Leu,,TCA,oxaloacetate,Pyruvate,Thr,-,-,TCA,Citrate,acetyl CoA,Leu
PM07	F04	Thr-Met	36012	N-Source,amino acid,dipeptide,Thr,Met,,TCA,oxaloacetate,Pyruvate,Thr,-,-,TCA,succinyl CoA,propanoat
PM07	F05	Thr-Pro	47919	N-Source,amino acid,dipeptide,Thr,Pro,,TCA,oxaloacetate,Pyruvate,Thr,-,-,TCA,oxaloglutarate,glutama
PM07	F06	Trp-Ala	45701	N-Source,amino acid,dipeptide,Trp,Ala,,TCA,Citrate,acetyl CoA,Trp,-,-,TCA,oxaloglutarate,Pyruvate,A
PM07	F07	Trp-Arg	45991	N-Source,amino acid,dipeptide,Trp,Arg,,TCA,Citrate,acetyl CoA,Trp,-,-,TCA,oxaloglutarate,glutamate,
PM07	F08	Trp-Asp	38103	N-Source,amino acid,dipeptide,Trp,Asp,,TCA,Citrate,acetyl CoA,Trp,-,-,TCA,oxaloacetate,Asp,-,-,-
PM07	F09	Trp-Glu	41594	N-Source,amino acid,dipeptide,Trp,Glu,,TCA,Citrate,acetyl CoA,Trp,-,-,TCA,oxaloglutarate,Glu,-,-,-
PM07	F10	Trp-Gly	36100	N-Source,amino acid,dipeptide,Trp,Gly,,TCA,Citrate,acetyl CoA,Trp,-,-,TCA,oxaloacetate,Pyruvate,Gly
PM07	F11	Trp-Leu	7269	N-Source,amino acid,dipeptide,Trp,Leu,,TCA,Citrate,acetyl CoA,Trp,-,-,TCA,Citrate,acetyl CoA,Leu,-,
PM07	F12	Trp-Lys	33398	N-Source,amino acid,dipeptide,Trp,Lys,,TCA,Citrate,acetyl CoA,Trp,-,-,TCA,Citrate,acetyl CoA,Lys,-,
PM07	G01	Trp-Phe	8524	N-Source,amino acid,dipeptide,Trp,Phe,,TCA,Citrate,acetyl CoA,Trp,-,-,TCA,Citrate,acetyl CoA,Phe,-,
PM07	G02	Trp-Ser	43536	N-Source,amino acid,dipeptide,Trp,Ser,,TCA,Citrate,acetyl CoA,Trp,-,-,TCA,oxaloacetate,Pyruvate,Ser
PM07	G03	Trp-Trp	6233	N-Source,amino acid,dipeptide,Trp,Trp,,TCA,Citrate,acetyl CoA,Trp,-,-,TCA,Citrate,acetyl CoA,Trp,-,
PM07	G04	Trp-Tyr	23542	N-Source,amino acid,dipeptide,Trp,Tyr,,TCA,Citrate,acetyl CoA,Trp,-,-,TCA,succinate,Tyr,-,-,-
PM07	G05	Tyr-Ala	46914	N-Source,amino acid,dipeptide,Tyr,Ala,,TCA,succinate,Tyr,-,-,-,TCA,oxaloglutarate,Pyruvate,Ala,-,-
PM07	G06	Tyr-Gln	48255	N-Source,amino acid,dipeptide,Tyr,Gln,,TCA,succinate,Tyr,-,-,-,TCA,oxaloglutarate,glutamate,Gln,-,-
PM07	G07	Tyr-Glu	46160	N-Source,amino acid,dipeptide,Tyr,Glu,,TCA,succinate,Tyr,-,-,-,TCA,oxaloglutarate,Glu,-,-,-
PM07	G08	Tyr-Gly	40773	N-Source,amino acid,dipeptide,Tyr,Gly,,TCA,succinate,Tyr,-,-,-,TCA,oxaloacetate,Pyruvate,Gly,-,-
PM07	G09	Tyr-His	22791	N-Source,amino acid,dipeptide,Tyr,His,,TCA,succinate,Tyr,-,-,-,TCA,oxaloglutarate,Glu,His,-,-
PM07	G10	Tyr-Leu	17785	N-Source,amino acid,dipeptide,Tyr,Leu,,TCA,succinate,Tyr,-,-,-,TCA,Citrate,acetyl CoA,Leu,-,-
PM07	G11	Tyr-Lys	32025	N-Source,amino acid,dipeptide,Tyr,Lys,,TCA,succinate,Tyr,-,-,-,TCA,Citrate,acetyl CoA,Lys,-,-
PM07	G12	Tyr-Phe	8613	N-Source,amino acid,dipeptide,Tyr,Phe,,TCA,succinate,Tyr,-,-,-,TCA,Citrate,acetyl CoA,Phe,-,-
PM07	H01	Tyr-Trp	10739	N-Source,amino acid,dipeptide,Tyr,Trp,,TCA,succinate,Tyr,-,-,-,TCA,Citrate,acetyl CoA,Trp,-,-
PM07	H02	Tyr-Tyr	27709	N-Source,amino acid,dipeptide,Tyr,Tyr,,TCA,succinate,Tyr,-,-,-,TCA,succinate,Tyr,-,-,-
PM07	H03	Val-Arg	45109	N-Source,amino acid,dipeptide,Val,Arg,,TCA,succinyl CoA,Val,-,-,-,TCA,oxaloglutarate,glutamate,Arg,
PM07	H04	Val-Asn	40533	N-Source,amino acid,dipeptide,Val,Asn,,TCA,Succinyl CoA,Val,-,-,-,TCA,oxaloacetate,Asp,Asn,-,-
PM07	H05	Val-Asp	37829	N-Source,amino acid,dipeptide,Val,Asp,,TCA,succinyl CoA,Val,-,-,-,TCA,oxaloacetate,Asp,-,-,-
PM07	H06	Val-Gly	29932	N-Source,amino acid,dipeptide,Val,Gly,,TCA,succinyl CoA,Val,-,-,-,TCA,oxaloacetate,Pyruvate,Gly,-,-
PM07	H07	Val-His	10897	N-Source,amino acid,dipeptide,Val,His,,TCA,succinyl CoA,Val,-,-,-,TCA,oxaloglutarate,glutamate,His,
PM07	H08	Val-Ile	9852	N-Source,amino acid,dipeptide,Val,Ile,,TCA,succinyl CoA,Val,-,-,-,TCA,succinyl CoA,Propionyl CoA,Il
PM07	H09	Val-Leu	6454	N-Source,amino acid,dipeptide,Val,Leu,,TCA,succinyl CoA,Val,-,-,-,TCA,Citrate,acetyl CoA,Leu,-,-
PM07	H10	Val-Tyr	23964	N-Source,amino acid,dipeptide,Val,Tyr,,TCA,succinyl Co A,Val,,,,TCA,succinate,Tyr,,,
PM07	H11	Val-Val	11746	N-Source,amino acid,dipeptide,Val,Val,,TCA,succinyl CoA,Val,-,-,-,TCA,succinyl CoA,Val,-,-,-
PM07	H12	g-Glu-Gly	42194	N-Source,amino acid,dipeptide,Glu-g,Gly,,TCA,oxologlutarate,Glu,-,-,-,TCA,oxaloacetate,Pyruvate,Gly
PM08	A01	Background	36362	N-Source,Background,,,,,-,-,-,-,-,-,-,-,-,-,-,-
PM08	A02	L-Glutamine	47242	N-Source,amino acid,amino acid,Gln,AA,,TCA,oxologlutarate,glutamate,Gln,-,-,-,-,-,-,-,-
PM08	A03	Ala-Asp	42429	N-Source,amino acid,dipeptide,Ala,Asp,,TCA,oxaloacetate,Pyruvate,Ala,-,-,TCA,oxaloacetate,Asp,-,-,-
PM08	A04	Ala-Gln	47113	N-Source,amino acid,dipeptide,Ala,Gln,,TCA,oxaloacetate,Pyruvate,Ala,-,-,TCA,oxaloglutarate,glutama
PM08	A05	Ala-Ile	42217	N-Source,amino acid,dipeptide,Ala,Ile,,TCA,oxaloacetate,Pyruvate,Ala,-,-,TCA,succinyl CoA,Propionyl
PM08	A06	Ala-Met	38122	N-Source,amino acid,dipeptide,Ala,Met,,TCA,oxaloacetate,Pyruvate,Ala,-,-,TCA,succinyl CoA,propanoat
PM08	A07	Ala-Val	43014	N-Source,amino acid,dipeptide,Ala,Val,,TCA,oxaloacetate,Pyruvate,Ala,-,-,TCA,succinyl CoA,Val,-,-,-
PM08	A08	Asp-Ala	45797	N-Source,amino acid,dipeptide,Asp,Ala,,TCA,oxaloacetate,Asp,-,-,-,TCA,oxaloglutarate,Pyruvate,Ala,-
PM08	A09	Asp-Gln	46393	N-Source,amino acid,dipeptide,Asp,Gln,,TCA,oxaloacetate,Asp,-,-,-,TCA,oxaloglutarate,glutamate,Gln,
PM08	A10	Asp-Gly	43644	N-Source,amino acid,dipeptide,Asp,Gly,,TCA,oxaloacetate,Asp,-,-,-,TCA,oxaloacetate,Pyruvate,Gly,-,-
PM08	A11	Glu-Ala	48641	N-Source,amino acid,dipeptide,Glu,Ala,,TCA,oxologlutarate,Glu,-,-,-,TCA,oxaloglutarate,Pyruvate,Ala
PM08	A12	Gly-Asn	48473	N-Source,amino acid,dipeptide,Gly-3,Asn,,TCA,oxaloacetate,Pyruvate,Gly,-,-,TCA,oxaloacetate,Asp,Asn
PM08	B01	Gly-Asp	43287	N-Source,amino acid,dipeptide,Gly,Asp,,TCA,oxaloacetate,Pyruvate,Gly,-,-,TCA,oxaloacetate,Asp,-,-,-
PM08	B02	Gly-Ile	21162	N-Source,amino acid,dipeptide,Gly,Ile,,TCA,oxaloacetate,Pyruvate,Gly,-,-,TCA,succinyl CoA,Propionyl
PM08	B03	His-Ala	44690	N-Source,amino acid,dipeptide,His,Ala,,TCA,oxologlutarate,glutamate,His,-,-,TCA,oxaloglutarate,Pyru
PM08	B04	His-Glu	48372	N-Source,amino acid,dipeptide,His,Glu,,TCA,oxologlutarate,glutamate,His,-,-,TCA,oxaloglutarate,Glu,
PM08	B05	His-His	20911	N-Source,amino acid,dipeptide,His,His,,TCA,oxologlutarate,glutamate,His,-,-,TCA,oxaloglutarate,glut
PM08	B06	Ile-Asn	47150	N-Source,amino acid,dipeptide,Ile,Asn,,TCA,succinyl CoA,Propionyl CoA,Ile,-,-,TCA,oxaloacetate,Asp,
PM08	B07	Ile-Leu	12015	N-Source,amino acid,dipeptide,Ile,Leu,,TCA,succinyl CoA,Propionyl CoA,Ile,-,-,TCA,Citrate,acetyl Co
PM08	B08	Leu-Asn	48508	N-Source,amino acid,dipeptide,Leu,Asn,,TCA,Citrate,acetyl CoA,Leu,-,-,TCA,oxaloacetate,Asp,Asn,-,-
PM08	B09	Leu-His	10108	N-Source,amino acid,dipeptide,Leu,His,,TCA,Citrate,acetyl CoA,Leu,-,-,TCA,oxaloglutarate,glutamate,
PM08	B10	Leu-Pro	43176	N-Source,amino acid,dipeptide,Leu,Pro,,TCA,Citrate,acetyl CoA,Leu,-,-,TCA,oxaloglutarate,glutamate,
PM08	B11	Leu-Tyr	18374	N-Source,amino acid,dipeptide,Leu,Tyr,,TCA,Citrate,acetyl CoA,Leu,-,-,TCA,succinate,Tyr,-,-,-
PM08	B12	Lys-Asp	26913	N-Source,amino acid,dipeptide,Lys,Asp,,TCA,Citrate,acetyl CoA,Lys,-,-,TCA,oxaloacetate,Asp,-,-,-
PM08	C01	Lys-Gly	21183	N-Source,amino acid,dipeptide,Lys,Gly,,TCA,Citrate,acetyl CoA,Lys,-,-,TCA,oxaloacetate,Pyruvate,Gly
PM08	C02	Lys-Met	8632	N-Source,amino acid,dipeptide,Lys,Met,,TCA,Citrate,acetyl CoA,Lys,-,-,TCA,succinyl CoA,propanoate m
PM08	C03	Met-Thr	37612	N-Source,amino acid,dipeptide,Met,Thr,,TCA,succinyl CoA,propanoate metabolism,gly ser thr metabloli
PM08	C04	Met-Tyr	14448	N-Source,amino acid,dipeptide,Met,Tyr,,TCA,succinyl CoA,propanoate metabolism,gly ser thr metabloli
PM08	C05	Phe-Asp	40219	N-Source,amino acid,dipeptide,Phe,Asp,,TCA,Citrate,acetyl CoA,Phe,-,-,TCA,oxaloacetate,Asp,-,-,-
PM08	C06	Phe-Glu	46713	N-Source,amino acid,dipeptide,Phe,Glu,,TCA,Citrate,acetyl CoA,Phe,-,-,TCA,oxaloglutarate,Glu,-,-,-
PM08	C07	Gln-Glu	49675	N-Source,amino acid,dipeptide,Gln,Glu,,TCA,oxologlutarate,glutamate,Gln,-,-,TCA,oxaloglutarate,Glu,
PM08	C08	Phe-Met	9508	N-Source,amino acid,dipeptide,Phe,Met,,TCA,Citrate,acetyl CoA,Phe,-,-,TCA,succinyl CoA,propanoate m
PM08	C09	Phe-Tyr	11393	N-Source,amino acid,dipeptide,Phe,Tyr,,TCA,Citrate,acetyl CoA,Phe,-,-,TCA,succinate,Tyr,-,-,-
PM08	C10	Phe-Val	17164	N-Source,amino acid,dipeptide,Phe,Val,,TCA,Citrate,acetyl CoA,Phe,-,-,TCA,succinyl CoA,Val,-,-,-
PM08	C11	Pro-Arg	45003	N-Source,amino acid,dipeptide,Pro,Arg,,TCA,oxologlutarate,glutamate,Pro,-,-,TCA,oxaloglutarate,glut
PM08	C12	Pro-Asn	44425	N-Source,amino acid,dipeptide,Pro,Asn,,TCA,oxologlutarate,glutamate,Pro,-,-,TCA,oxaloacetate,Asp,As
PM08	D01	Pro-Glu	44310	N-Source,amino acid,dipeptide,Pro,Glu,,TCA,oxologlutarate,glutamate,Pro,-,-,TCA,oxaloglutarate,Glu,
PM08	D02	Pro-lle	42456	N-Source,amino acid,dipeptide,Pro,Ile,,TCA,oxologlutarate,glutamate,Pro,-,-,TCA,succinyl CoA,Propio
PM08	D03	Pro-Lys	43159	N-Source,amino acid,dipeptide,Pro,Lys,,TCA,oxologlutarate,glutamate,Pro,-,-,TCA,Citrate,acetyl CoA,
PM08	D04	Pro-Ser	45694	N-Source,amino acid,dipeptide,Pro,Ser,,TCA,oxologlutarate,glutamate,Pro,-,-,TCA,oxaloacetate,Pyruva
PM08	D05	Pro-Trp	41720	N-Source,amino acid,dipeptide,Pro,Trp,,TCA,oxologlutarate,glutamate,Pro,-,-,TCA,Citrate,acetyl CoA,
PM08	D06	Pro-Val	45355	N-Source,amino acid,dipeptide,Pro,Val,,TCA,oxologlutarate,glutamate,Pro,-,-,TCA,succinyl CoA,Val,-,
PM08	D07	Ser-Asn	50171	N-Source,amino acid,dipeptide,Ser,Asn,,TCA,oxaloacetate,Pyruvate,Ser,-,-,TCA,oxaloacetate,Asp,Asn,-
PM08	D08	Ser-Asp	48281	N-Source,amino acid,dipeptide,Ser,Asp,,TCA,oxaloacetate,Pyruvate,Ser,-,-,TCA,oxaloacetate,Asp,-,-,-
PM08	D09	Ser-Gln	48728	N-Source,amino acid,dipeptide,Ser,Gln,,TCA,oxaloacetate,Pyruvate,Ser,-,-,TCA,oxaloglutarate,glutama
PM08	D10	Ser-Glu	47818	N-Source,amino acid,dipeptide,Ser,Glu,,TCA,oxaloacetate,Pyruvate,Ser,-,-,TCA,oxaloglutarate,Glu,-,-
PM08	D11	Thr-Asp	48726	N-Source,amino acid,dipeptide,Thr,Asp,,TCA,oxaloacetate,Pyruvate,Thr,-,-,TCA,oxaloacetate,Asp,-,-,-
PM08	D12	Thr-Gln	46955	N-Source,amino acid,dipeptide,Thr,Gln,,TCA,oxaloacetate,Pyruvate,Thr,-,-,TCA,oxaloglutarate,glutama
PM08	E01	Thr-Phe	35950	N-Source,amino acid,dipeptide,Thr,Phe,,TCA,oxaloacetate,Pyruvate,Thr,-,-,TCA,Citrate,acetyl CoA,Phe
PM08	E02	Thr-Ser	45025	N-Source,amino acid,dipeptide,Thr,Ser,,TCA,oxaloacetate,Pyruvate,Thr,-,-,TCA,oxaloacetate,Pyruvate,
PM08	E03	Trp-Val	9440	N-Source,amino acid,dipeptide,Trp,Val,,TCA,Citrate,acetyl CoA,Trp,-,-,TCA,succinyl CoA,Val,-,-,-
PM08	E04	Tyr-Ile	21322	N-Source,amino acid,dipeptide,Tyr,Ile,,TCA,succinate,Tyr,-,-,-,TCA,succinyl CoA,Propionyl CoA,Ile,-
PM08	E05	Tyr-Val	22723	N-Source,amino acid,dipeptide,Tyr,Val,,TCA,succinate,Tyr,-,-,-,TCA,succinyl CoA,Val,-,-,-
PM08	E06	Val-Ala	47938	N-Source,amino acid,dipeptide,Val,Ala,,TCA,succinyl CoA,Val,-,-,-,TCA,oxaloglutarate,Pyruvate,Ala,-
PM08	E07	Val-Gln	47732	N-Source,amino acid,dipeptide,Val,Gln,,TCA,succinyl CoA,Val,-,-,-,TCA,oxaloglutarate,glutamate,Gln,
PM08	E08	Val-Glu	47862	N-Source,amino acid,dipeptide,Val,Glu,,TCA,succinyl CoA,Val,-,-,-,TCA,oxaloglutarate,Glu,-,-,-
PM08	E09	Val-Lys	11398	N-Source,amino acid,dipeptide,Val,Lys,,TCA,succinyl CoA,Val,-,-,-,TCA,Citrate,acetyl CoA,Lys,-,-
PM08	E10	Val-Met	11063	N-Source,amino acid,dipeptide,Val,Met,,TCA,succinyl CoA,Val,-,-,-,TCA,succinyl CoA,propanoate metab
PM08	E11	Val-Phe	11468	N-Source,amino acid,dipeptide,Val,Phe,,TCA,succinyl CoA,Val,-,-,-,TCA,Citrate,acetyl CoA,Phe,-,-
PM08	E12	Val-Pro	45489	N-Source,amino acid,dipeptide,Val,Pro,,TCA,succinyl CoA,Val,-,-,-,TCA,oxaloglutarate,glutamate,Pro,
PM08	F01	Val-Ser	41634	N-Source,amino acid,dipeptide,Val,Ser,,TCA,succinyl CoA,Val,-,-,-,TCA,oxaloacetate,Pyruvate,Ser,-,-
PM08	F02	b-Ala-Ala	30249	N-Source,amino acid,dipeptide,Ala-b,Ala,,TCA,oxaloacetate,Pyruvate,Ala,-,-,TCA,oxaloglutarate,Pyruv
PM08	F03	b-Ala-Gly	9971	N-Source,amino acid,dipeptide,Ala-b,Gly,,TCA,oxaloacetate,Pyruvate,Ala,-,-,TCA,oxaloacetate,Pyruvat
PM08	F04	b-Ala-His	8064	N-Source,amino acid,dipeptide,Ala-b,His,,TCA,oxaloacetate,Pyruvate,Ala,-,-,TCA,oxaloglutarate,gluta
PM08	F05	Met-b-Ala	6539	N-Source,amino acid,dipeptide,Met,Ala-b,,TCA,succinyl CoA,propanoate metabolism,gly ser thr metablo
PM08	F06	b-Ala-Phe	6835	N-Source,amino acid,dipeptide,Ala-b,Phe,,TCA,oxaloacetate,Pyruvate,Ala,-,-,TCA,Citrate,acetyl CoA,P
PM08	F07	D-Ala-D-Ala	22944	N-Source,amino acid,dipeptide,Ala-D,Ala-D,,TCA,oxaloacetate,Pyruvate,Ala,-,-,TCA,oxaloglutarate,Pyr
PM08	F08	D-Ala-Gly	36678	N-Source,amino acid,dipeptide,Ala-D,Gly,,TCA,oxaloacetate,Pyruvate,Ala,-,-,TCA,oxaloacetate,Pyruvat
PM08	F09	D-Ala-Leu	20298	N-Source,amino acid,dipeptide,Tyr,Leu,,TCA,,,,-,-,TCA,Citrate,acetyl CoA,Leu,-,-
PM08	F10	D-Leu-D-Leu	23832	N-Source,amino acid,dipeptide,Leu-D,Leu-D,,TCA,Citrate,acetyl CoA,Leu,,,TCA,Citrate,acetyl CoA,Leu,
PM08	F11	D-Leu-Gly	26549	N-Source,amino acid,dipeptide,Leu-D,Gly,,TCA,Citrate,acetyl CoA,Leu,-,-,TCA,oxaloacetate,Pyruvate,G
PM08	F12	D-Leu-Tyr	25489	N-Source,amino acid,dipeptide,Leu-D,Tyr,,TCA,Citrate,acetyl CoA,Leu,,,TCA,succinate,Tyr,,,
PM08	G01	g-Glu-Gly	42217	N-Source,amino acid,dipeptide,Glu-g,Gly,,TCA,oxologlutarate,Glu,-,-,-,TCA,oxaloacetate,Pyruvate,Gly
PM08	G02	g-D-Glu-Gly	7555	N-Source,amino acid,dipeptide,Glu-g-D,Gly,,TCA,oxologlutarate,Glu,-,-,-,TCA,oxaloacetate,Pyruvate,G
PM08	G03	Gly-D-Ala	29342	N-Source,amino acid,dipeptide,Gly,Ala-D,,TCA,oxaloacetate,Pyruvate,Gly,-,-,TCA,oxaloglutarate,Pyruv
PM08	G04	Gly-D-Asp	6484	N-Source,amino acid,dipeptide,Gly,Asp-D,,TCA,oxaloacetate,Pyruvate,Gly,-,-,TCA,oxaloacetate,Asp,-,-
PM08	G05	Gly-D-Ser	15282	N-Source,amino acid,dipeptide,Gly,Ser-D,,TCA,oxaloacetate,Pyruvate,Gly,-,-,TCA,oxaloacetate,Pyruvat
PM08	G06	Gly-D-Thr	6298	N-Source,amino acid,dipeptide,Gly,Thr-D,,TCA,oxaloacetate,Pyruvate,Gly,-,-,TCA,oxaloacetate,Pyruvat
PM08	G07	Gly-D-Val	6966	N-Source,amino acid,dipeptide,Gly,Val-D,,TCA,oxaloacetate,Pyruvate,Gly,-,-,TCA,succinyl CoA,Val,-,-
PM08	G08	Leu-b-Ala	5455	N-Source,amino acid,dipeptide,Leu,Ala-b,,TCA,Citrate,acetyl CoA,Leu,-,-,TCA,oxaloglutarate,Pyruvate
PM08	G09	Leu-D-Leu	14502	N-Source,amino acid,dipeptide,Leu,Leu-D,,TCA,Citrate,acetyl CoA,Leu,-,-,TCA,Citrate,acetyl CoA,Leu,
PM08	G10	Phe-b-Ala	8051	N-Source,amino acid,dipeptide,Phe,Ala-b,,TCA,Citrate,acetyl CoA,Phe,-,-,TCA,oxaloglutarate,Pyruvate
PM08	G11	Ala-Ala-Ala	46389	N-Source,amino acid,tripeptide,Ala,Tripeptide,,TCA,oxaloacetate,Pyruvate,Ala,-,-,TCA,oxaloglutarate
PM08	G12	D-Ala-Gly-Gly	31039	N-Source,amino acid,tripeptide,Ala-D,Gly,,TCA,oxaloacetate,Pyruvate,Ala,-,-,TCA,oxaloacetate,Pyruva
PM08	H01	Gly-Gly-Ala	43459	N-Source,amino acid,tripeptide,Gly,Ala,,TCA,oxaloacetate,Pyruvate,Gly,-,-,TCA,oxaloglutarate,Pyruva
PM08	H02	Gly-Gly-D-Leu	27408	N-Source,amino acid,tripeptide,Gly,Leu-D,,TCA,oxaloacetate,Pyruvate,Gly,-,-,TCA,Citrate,acetyl CoA,
PM08	H03	Gly-Gly-Gly	36846	N-Source,amino acid,tripeptide,Gly,Tripeptide,,TCA,oxaloacetate,Pyruvate,Gly,-,-,TCA,oxaloacetate,P
PM08	H04	Gly-Gly-Ile	23767	N-Source,amino acid,tripeptide,Gly,Ile,,TCA,oxaloacetate,Pyruvate,Gly,-,-,TCA,succinyl CoA,Propiony
PM08	H05	Gly-Gly-Leu	27851	N-Source,amino acid,tripeptide,Gly,Leu,,TCA,oxaloacetate,Pyruvate,Gly,-,-,TCA,Citrate,acetyl CoA,Le
PM08	H06	Gly-Gly-Phe	22076	N-Source,amino acid,tripeptide,Gly,Phe,,TCA,oxaloacetate,Pyruvate,Gly,-,-,TCA,Citrate,acetyl CoA,Ph
PM08	H07	Val-Tyr-Val	24536	N-Source,amino acid,tripeptide,Val,Val,,TCA,succinyl CoA,Val,-,-,-,TCA,succinyl CoA,Val,-,-,-
PM08	H08	Gly-Phe-Phe	11314	N-Source,amino acid,tripeptide,Gly,Phe,,TCA,oxaloacetate,Pyruvate,Gly,-,-,TCA,Citrate,acetyl CoA,Ph
PM08	H09	Leu-Gly-Gly	32946	N-Source,amino acid,tripeptide,Leu,Gly,,TCA,Citrate,acetyl CoA,Leu,-,-,TCA,oxaloacetate,Pyruvate,Gl
PM08	H10	Leu-Leu-Leu	19176	N-Source,amino acid,tripeptide,Leu,Tripeptide,,TCA,Citrate,acetyl CoA,Leu,-,-,TCA,Citrate,acetyl Co
PM08	H11	Phe-Gly-Gly	32851	N-Source,amino acid,tripeptide,Phe,Gly,,TCA,Citrate,acetyl CoA,Phe,-,-,TCA,oxaloacetate,Pyruvate,Gl
PM08	H12	Tyr-Gly-Gly	44293	N-Source,amino acid,tripeptide,Tyr,Gly,,TCA,succinate,Tyr,-,-,-,TCA,oxaloacetate,Pyruvate,Gly,-,-
PM09	A01	1% NaCl	56185	osmotic sensitivity, NaCl
PM09	A02	2% NaCl	55219	osmotic sensitivity, NaCl
PM09	A03	3% NaCl	45741	osmotic sensitivity, NaCl
PM09	A04	4% NaCl	42250	osmotic sensitivity, NaCl
PM09	A05	5% NaCl	36091	osmotic sensitivity, NaCl
PM09	A06	5.5% NaCl	28270	osmotic sensitivity, NaCl
PM09	A07	6% NaCl	17393	osmotic sensitivity, NaCl
PM09	A08	6.5% NaCl	20709	osmotic sensitivity, NaCl
PM09	A09	7% NaCl	11421	osmotic sensitivity, NaCl
PM09	A10	8% NaCl	11879	osmotic sensitivity, NaCl
PM09	A11	9% NaCl	14950	osmotic sensitivity, NaCl
PM09	A12	10% NaCl	19402	osmotic sensitivity, NaCl
PM09	B01	6% NaCl	13531	osmotic sensitivity, NaCl control
PM09	B02	6% NaCl + Betaine	29374	osmolyte, betaine
PM09	B03	6% NaCl + N-N Dimethyl glycine	31559	osmolyte, dimethylglycine
PM09	B04	6% NaCl + Sarcosine	32223	osmolyte, sarcosine
PM09	B05	6% NaCl + Dimethyl sulphonyl propionate	33188	osmolyte, dimethyl sulphonyl propionate
PM09	B06	6% NaCl + MOPS	31314	osmolyte, MOPS
PM09	B07	6% NaCl + Ectoine	33298	osmolyte, ectoine
PM09	B08	6% NaCl + Choline	30074	osmolyte, choline
PM09	B09	6% NaCl + Phosphorylcholine	22165	osmolyte, phosphorylcholine
PM09	B10	6% NaCl + Creatine	29923	osmolyte, creatine
PM09	B11	6% NaCl + Creatinine	17862	osmolyte, creatinine
PM09	B12	6% NaCl + L-Carnitine	16306	osmolyte, carnitine
PM09	C01	6% NaCl + KCl	6774	osmolyte, KCl
PM09	C02	6% NaCl + L-Proline	31694	osmolyte, proline
PM09	C03	6% NaCl + N-Acetyl-L-glutamine	26424	osmolyte, acetyl glutamine
PM09	C04	6% NaCl + ?-Glutamic acid	32993	osmolyte, b-glutamate
PM09	C05	6% NaCl + ?–Amino-N-butyric acid	25662	osmolyte, g-amino butyric acid
PM09	C06	6% NaCl + Glutathione	33107	osmolyte, glutathione
PM09	C07	6% NaCl + Glycerol	30466	osmolyte, glycerol
PM09	C08	6% NaCl + Trehalose	32235	osmolyte, trehalose
PM09	C09	6% NaCl + Trimethylamine-N-oxide	30218	osmolyte, trimethylamine-N-oxide
PM09	C10	6% NaCl + Trimethylamine	30083	osmolyte, trimethylamine
PM09	C11	6% NaCl + Octopine	29552	osmolyte, octopine
PM09	C12	6% NaCl + Trigonelline	20272	osmolyte, trigonelline
PM09	D01	3% Potassium Chloride	48019	osmotic sensitivity, KCl
PM09	D02	4% Potassium Chloride	47007	osmotic sensitivity, KCl
PM09	D03	5% Potassium Chloride	42362	osmotic sensitivity, KCl
PM09	D04	6% Potassium Chloride	38983	osmotic sensitivity, KCl
PM09	D05	2% Sodium Sulfate	50073	osmotic sensitivity, Na2SO4
PM09	D06	3% Sodium Sulfate	51473	osmotic sensitivity, Na2SO4
PM09	D07	4% Sodium Sulfate	51651	osmotic sensitivity, Na2SO4
PM09	D08	5% Sodium Sulfate	41537	osmotic sensitivity, Na2SO4
PM09	D09	5% Ethylene Glycol	55721	osmotic sensitivity, ethylene glycol
PM09	D10	10% Ethylene Glycol	56002	osmotic sensitivity, ethylene glycol
PM09	D11	15% Ethylene Glycol	54240	osmotic sensitivity, ethylene glycol
PM09	D12	20% Ethylene Glycol	57718	osmotic sensitivity, ethylene glycol
PM09	E01	1% Sodium Formate	45689	osmotic sensitivity, sodium formate
PM09	E02	2% Sodium Formate	46455	osmotic sensitivity, sodium formate
PM09	E03	3% Sodium Formate	28980	osmotic sensitivity, sodium formate
PM09	E04	4% Sodium Formate	21584	osmotic sensitivity, sodium formate
PM09	E05	5% Sodium Formate	6661	osmotic sensitivity, sodium formate
PM09	E06	6% Sodium Formate	8598	osmotic sensitivity, sodium formate
PM09	E07	2% Urea	57058	osmotic sensitivity, urea
PM09	E08	3% Urea	48500	osmotic sensitivity, urea
PM09	E09	4% Urea	30308	osmotic sensitivity, urea
PM09	E10	5% Urea	7025	osmotic sensitivity, urea
PM09	E11	6% Urea	5992	osmotic sensitivity, urea
PM09	E12	7% Urea	8025	osmotic sensitivity, urea
PM09	F01	1% Sodium Lactate	57187	osmotic sensitivity, sodium lactate
PM09	F02	2% Sodium Lactate	48932	osmotic sensitivity, sodium lactate
PM09	F03	3% Sodium Lactate	22503	osmotic sensitivity, sodium lactate
PM09	F04	4% Sodium Lactate	43760	osmotic sensitivity, sodium lactate
PM09	F05	5% Sodium Lactate	38847	osmotic sensitivity, sodium lactate
PM09	F06	6% Sodium Lactate	30618	osmotic sensitivity, sodium lactate
PM09	F07	7% Sodium Lactate	7779	osmotic sensitivity, sodium lactate
PM09	F08	8% Sodium Lactate	19090	osmotic sensitivity, sodium lactate
PM09	F09	9% Sodium Lactate	31366	osmotic sensitivity, sodium lactate
PM09	F10	10% Sodium Lactate	33558	osmotic sensitivity, sodium lactate
PM09	F11	11% Sodium Lactate	33403	osmotic sensitivity, sodium lactate
PM09	F12	12% Sodium Lactate	10801	osmotic sensitivity, sodium lactate
PM09	G01	20mM Sodium Phosphate pH 7	58027	toxicity, phosphate
PM09	G02	50mM Sodium Phosphate pH 7	53728	toxicity, phosphate
PM09	G03	100mM Sodium Phosphate pH 7	56746	toxicity, phosphate
PM09	G04	200mM Sodium Phosphate pH 7	55104	toxicity, phosphate
PM09	G05	20mM Sodium Benzoate pH 5.2	42487	toxicity, benzoate
PM09	G06	50mM Sodium Benzoate pH 5.2	10527	toxicity, benzoate
PM09	G07	100mM Sodium Benzoate pH 5.2	6939	toxicity, benzoate
PM09	G08	200mM Sodium Benzoate pH 5.2	9586	toxicity, benzoate
PM09	G09	10mM Ammonium Sulfate pH 8	54921	toxicity, ammonia
PM09	G10	20mM Ammonium Sulfate pH 8	56181	toxicity, ammonia
PM09	G11	50mM Ammonium Sulfate pH 8	50488	toxicity, ammonia
PM09	G12	100mM Ammonium Sulfate pH 8	53462	toxicity, ammonia
PM09	H01	10mM Sodium Nitrate	59865	toxicity, nitrate
PM09	H02	20mM Sodium Nitrate	57806	toxicity, nitrate
PM09	H03	40mM Sodium Nitrate	51152	toxicity, nitrate
PM09	H04	60mM Sodium Nitrate	41602	toxicity, nitrate
PM09	H05	80mM Sodium Nitrate	42494	toxicity, nitrate
PM09	H06	100mM Sodium Nitrate	39348	toxicity, nitrate
PM09	H07	10mM Sodium Nitrite	59865	toxicity, nitrite
PM09	H08	20mM Sodium Nitrite	55974	toxicity, nitrite
PM09	H09	40mM Sodium Nitrite	53902	toxicity, nitrite
PM09	H10	60mM Sodium Nitrite	48782	toxicity, nitrite
PM09	H11	80mM Sodium Nitrite	43048	toxicity, nitrite
PM09	H12	100mM Sodium Nitrite	39518	toxicity, nitrite
PM10	A01	pH 3.5	12959	pH, growth at 3.5
PM10	A02	pH 4	11347	pH, growth at 4
PM10	A03	pH 4.5	31959	pH, growth at 4.5
PM10	A04	pH 5	58969	pH, growth at 5
PM10	A05	pH 5.5	52777	pH, growth at 5.5
PM10	A06	pH 6	60492	pH, growth at 6
PM10	A07	pH 7	61789	pH, growth at 7
PM10	A08	pH 8	61421	pH, growth at 8
PM10	A09	pH 8.5	60338	pH, growth at 8.5
PM10	A10	pH 9	58331	pH, growth at 9
PM10	A11	pH 9.5	58722	pH, growth at 9.5
PM10	A12	pH 10	57994	pH, growth at 10
PM10	B01	pH 4.5	13601	pH, decarboxylase control
PM10	B02	pH 4.5 + L-Alanine	44369	pH, decarboxylase
PM10	B03	pH 4.5 + L-Arginine	43985	pH, decarboxylase
PM10	B04	pH 4.5 + L-Asparagine	51159	pH, decarboxylase
PM10	B05	pH 4.5 + L-Aspartic Acid	33971	pH, decarboxylase
PM10	B06	pH 4.5 + L-Glutamic Acid	25999	pH, decarboxylase
PM10	B07	pH 4.5 + L-Glutamine	48804	pH, decarboxylase
PM10	B08	pH 4.5 + Glycine	45511	pH, decarboxylase
PM10	B09	pH 4.5 + L-Histidine	21823	pH, decarboxylase
PM10	B10	pH 4.5 + L-Isoleucine	12033	pH, decarboxylase
PM10	B11	pH 4.5 + L-Leucine	11362	pH, decarboxylase
PM10	B12	pH 4.5 + L-Lysine	34608	pH, decarboxylase
PM10	C01	pH 4.5 + L-Methionine	21549	pH, decarboxylase
PM10	C02	pH 4.5 + L-Phenylalanine	40348	pH, decarboxylase
PM10	C03	pH 4.5 + L-Proline	46743	pH, decarboxylase
PM10	C04	pH 4.5 + L-Serine	49373	pH, decarboxylase
PM10	C05	pH 4.5 + L-Threonine	38422	pH, decarboxylase
PM10	C06	pH 4.5 + L-Tryptophan	11383	pH, decarboxylase
PM10	C07	pH 4.5 + L-Tyrosine	42304	pH, decarboxylase
PM10	C08	pH 4.5 + L-Valine	40173	pH, decarboxylase
PM10	C09	pH 4.5 + Hydroxy-L-Proline	43167	pH, decarboxylase
PM10	C10	pH 4.5 + L-Ornithine	49049	pH, decarboxylase
PM10	C11	pH 4.5 + L-Homoarginine	37487	pH, decarboxylase
PM10	C12	pH 4.5 + L-Homoserine	20191	pH, decarboxylase
PM10	D01	pH 4.5 + Anthranilic acid	15423	pH, decarboxylase
PM10	D02	pH 4.5 + L-Norleucine	11039	pH, decarboxylase
PM10	D03	pH 4.5 + L-Norvaline	48195	pH, decarboxylase
PM10	D04	pH 4.5 + a- Amino-N-butyric acid	43547	pH, decarboxylase
PM10	D05	pH 4.5 + a-Amino Malonate	12525	pH, decarboxylase
PM10	D06	pH 4.5 + b-Hydroxy Glutamate	47722	pH, decarboxylase
PM10	D07	pH 4.5 + g-Hydroxy Glutamate	45481	pH, decarboxylase
PM10	D08	pH 4.5 + 5-HydroxyLysine	41908	pH, decarboxylase
PM10	D09	pH 4.5 + 5-HydroxyTryptophan	18399	pH, decarboxylase
PM10	D10	pH 4.5 + D,L Diamino-Pimelic acid	38785	pH, decarboxylase
PM10	D11	pH 4.5 + Trimethylamine-N-oxide	24271	pH, decarboxylase
PM10	D12	pH 4.5 + Urea	45378	pH, decarboxylase
PM10	E01	pH 9.5	53141	pH, deaminase control
PM10	E02	pH 9.5 + L-Alanine	58207	pH, deaminase
PM10	E03	pH 9.5 + L-Arginine	55222	pH, deaminase
PM10	E04	pH 9.5 + L-Asparagine	57768	pH, deaminase
PM10	E05	pH 9.5 + L-Aspartic Acid	49556	pH, deaminase
PM10	E06	pH 9.5 + L-Glutamic Acid	55849	pH, deaminase
PM10	E07	pH 9.5 + L-Glutamine	58654	pH, deaminase
PM10	E08	pH 9.5 + Glycine	52656	pH, deaminase
PM10	E09	pH 9.5 + L-Histidine	41688	pH, deaminase
PM10	E10	pH 9.5 + L-Isoleucine	40772	pH, deaminase
PM10	E11	pH 9.5 + L-Leucine	41985	pH, deaminase
PM10	E12	pH 9.5 + L-Lysine	53876	pH, deaminase
PM10	F01	pH 9.5 + L-Methionine	43007	pH, deaminase
PM10	F02	pH 9.5 + L-Phenylalanine	41431	pH, deaminase
PM10	F03	pH 9.5 + L-Proline	60705	pH, deaminase
PM10	F04	pH 9.5 + L-Serine	59296	pH, deaminase
PM10	F05	pH 9.5 + L-Threonine	43521	pH, deaminase
PM10	F06	pH 9.5 + L-Tryptophan	11423	pH, deaminase
PM10	F07	pH 9.5 + L-Tyrosine	41701	pH, deaminase
PM10	F08	pH 9.5 + L-Valine	48813	pH, deaminase
PM10	F09	pH 9.5 + Hydroxy-L-Proline	54687	pH, deaminase
PM10	F10	pH 9.5 + L-Ornithine	51609	pH, deaminase
PM10	F11	pH 9.5 + L-Homoarginine	54928	pH, deaminase
PM10	F12	pH 9.5 + L-Homoserine	51075	pH, deaminase
PM10	G01	pH 9.5 + Anthranilic acid	41778	pH, deaminase
PM10	G02	pH 9.5 + L-Norleucine	9868	pH, deaminase
PM10	G03	pH 9.5 + L-Norvaline	52738	pH, deaminase
PM10	G04	pH 9.5 + Agmatine	59256	pH, deaminase
PM10	G05	pH 9.5 + Cadaverine	38946	pH, deaminase
PM10	G06	pH 9.5 + Putrescine	47897	pH, deaminase
PM10	G07	pH 9.5 + Histamine	9639	pH, deaminase
PM10	G08	pH 9.5 + Phenylethylamine	15915	pH, deaminase
PM10	G09	pH 9.5 + Tyramine	15310	pH, deaminase
PM10	G10	pH 9.5 + Tryptamine	54764	pH, deaminase
PM10	G11	pH 9.5 + Trimethylamine-N-oxide	55722	pH, deaminase
PM10	G12	pH 9.5 + Urea	55836	pH, deaminase
PM10	H01	X-Caprylate	60350	caprylate esterase
PM10	H02	X-alpha-D-Glucoside	63530	alpha-D-glucosidase
PM10	H03	X-beta-D-Glucoside	60567	beta-D-glucosidase
PM10	H04	X-alpha-D-Galactoside	64181	alpha-D-galactosidase
PM10	H05	X-beta-D-Galactoside	57675	beta-D-galactosidase
PM10	H06	X-alpha-D-Glucuronide	60569	alpha-D-glucuronidase
PM10	H07	X-beta-D-Glucuronide	59971	beta-D-glucuronidase
PM10	H08	X-beta-D-Glucosaminide	58395	beta-D-glucosaminidase
PM10	H09	X-beta-D-Galactosaminide	59249	beta-D-galactosaminidase
PM10	H10	X-alpha-D-Mannoside	58105	alpha-D-mannosidase
PM10	H11	X-PO4	58314	aryl phosphatase
PM10	H12	X-SO4	59239	aryl sulfatase
PM11	A01, A02, A03, A04	Amikacin	223025	protein synthesis, 30S ribosomal subunit, aminoglycoside
PM11	A05, A06, A07, A08	Chlortetracycline	143867	protein synthesis, 30S ribosomal subunit, tetracycline
PM11	A09, A10, A11, A12	Lincomycin	197983	protein synthesis, lincosamide
PM11	B01, B02, B03, B04	Amoxicillin	124777	wall, lactam
PM11	B05, B06, B07, B08	Cloxacillin	160884	wall, lactam
PM11	B09, B10, B11, B12	Lomefloxacin	151171	DNA unwinding, gyrase (GN), topoisomerase (GP), fluoroquinolone
PM11	C01, C02, C03, C04	Bleomycin	227271	DNA damage, oxidative, ionizing ratiation
PM11	C05, C06, C07, C08	Colistin	166284	membrane, transport
PM11	C09, C10, C11, C12	Minocycline	129396	protein synthesis, 30S ribosomal subunit, tetracycline
PM11	D01, D02, D03, D04	Capreomycin	191270	protein synthesis
PM11	D05, D06, D07, D08	Demeclocyline	135445	protein synthesis, 30S ribosomal subunit, tetracycline
PM11	D09, D10, D11, D12	Nafcillin	169414	wall, lactam
PM11	E01, E02, E03, E04	Cefazolin	217762	wall, cephalosporin first generation
PM11	E05, E06, E07, E08	Enoxacin	119505	DNA unwinding, gyrase (GN), topoisomerase (GP), fluoroquinolone
PM11	E09, E10, E11, E12	Nalidixic acid	117051	DNA unwinding, gyrase (GN), topoisomerase (GP), quinolone
PM11	F01, F02, F03, F04	Chloramphenicol	128498	protein synthesis
PM11	F05, F06, F07, F08	Erythromycin	219487	protein synthesis, 50S ribosomal subunit, macrolide
PM11	F09, F10, F11, F12	Neomycin	166200	protein synthesis, 30S ribosomal subunit, aminoglycoside
PM11	G01, G02, G03, G04	Ceftriaxone	219504	wall, cephalosporin third generation
PM11	G05, G06, G07, G08	Gentamicin	218006	protein synthesis, 30S ribosomal subunit, aminoglycoside
PM11	G09, G10, G11, G12	Potassium tellurite	199017	toxic anion
PM11	H01, H02, H03, H04	Cephalothin	226948	wall, cephalosporin first generation
PM11	H05, H06, H07, H08	Kanamycin	206829	protein synthesis, 30S ribosomal subunit, aminoglycoside
PM11	H09, H10, H11, H12	Ofloxacin	147634	DNA unwinding, gyrase (GN), topoisomerase (GP), fluoroquinolone
PM12	A01, A02, A03, A04	Penicillin G	235960	wall, lactam
PM12	A05, A06, A07, A08	Tetracycline	232093	protein synthesis, 30S ribosomal subunit, tetracycline
PM12	A09, A10, A11, A12	Carbenicillin	189880	wall, lactam
PM12	B01, B02, B03, B04	Oxacillin	156770	wall, lactam
PM12	B05, B06, B07, B08	Penimepicycline	224464	protein synthesis, 30S ribosomal subunit, tetracycline
PM12	B09, B10, B11, B12	Polymyxin B	173600	membrane, disorganize structure
PM12	C01, C02, C03, C04	Paromomycin	164161	protein synthesis, 30S ribosomal subunit, aminoglycoside
PM12	C05, C06, C07, C08	Vancomycin	201258	wall
PM12	C09, C10, C11, C12	D,L-Serine hydroxamate	170596	tRNA synthetase
PM12	D01, D02, D03, D04	Sisomicin	118920	protein synthesis, 30S ribosomal subunit, aminoglycoside
PM12	D05, D06, D07, D08	Sulfamethazine	219741	folate synthesis, PABA analog
PM12	D09, D10, D11, D12	Novobiocin	102293	DNA unwinding, gyrase (GN), topoisomerase (GP), quinolone
PM12	E01, E02, E03, E04	2,4-Diamino-6,7-diisopropylpteridine	182685
PM12	E05, E06, E07, E08	Sulfadiazine	214009	folate synthesis, PABA analog
PM12	E09, E10, E11, E12	Benzethonium chloride	129777	membrane, detergent, cationic
PM12	F01, F02, F03, F04	Tobramycin	139615	protein synthesis, 30S ribosomal subunit, aminoglycoside
PM12	F05, F06, F07, F08	Sulfathiazole	215392	folate synthesis, PABA analog
PM12	F09, F10, F11, F12	5-Fluoroorotic acid	225594	nucleic acid analog, pyrimidine
PM12	G01, G02, G03, G04	Spectinomycin	230867	protein synthesis, ribosome, aminoglycoside
PM12	G05, G06, G07, G08	Sulfamethoxazole	224649	folate synthesis, PABA analog
PM12	G09, G10, G11, G12	L-Aspartic-beta-hydroxamate	85020	tRNA synthetase
PM12	H01, H02, H03, H04	Spiramycin	225401	protein synthesis, 50S ribosomal subunit, macrolide
PM12	H05, H06, H07, H08	Rifampicin	174916	RNA polymerase
PM12	H09, H10, H11, H12	Dodecyltrimethyl ammonium bromide	169010	membrane, detergent, cationic
PM13	A01, A02, A03, A04	Ampicillin	238688	wall, lactam
PM13	A05, A06, A07, A08	Dequalinium	224367	ion channal inhibitor, K+ (m)
PM13	A09, A10, A11, A12	Nickel chloride	128297	toxic cation
PM13	B01, B02, B03, B04	Azlocillin	220349	wall, lactam
PM13	B05, B06, B07, B08	2,2'-Dipyridyl	63257	chelator, Fe++
PM13	B09, B10, B11, B12	Oxolinic acid	132214	DNA unwinding, gyrase (GN), topoisomerase (GP), quinolone
PM13	C01, C02, C03, C04	6-Mercaptopurine	193441	nucleic acid analog, purine
PM13	C05, C06, C07, C08	Doxycycline	146580	protein synthesis, tetracycline
PM13	C09, C10, C11, C12	Potassium chromate	140789	toxic anion
PM13	D01, D02, D03, D04	Cefuroxime	163018	wall, cephalosporin second generation
PM13	D05, D06, D07, D08	5-Fluorouracil	223304	nucleic acid analog, pyrimidine
PM13	D09, D10, D11, D12	Rolitetracycline	155599	protein synthesis, 30S ribosomal subunit, tetracycline
PM13	E01, E02, E03, E04	Cytosine-1-beta-D-arabinofuranoside	226185	nucleic acid analog, pyrimidine
PM13	E05, E06, E07, E08	Geneticin (G418)	194494	protein synthesis, aminoglycoside
PM13	E09, E10, E11, E12	Ruthenium red	222016	respiration, mitochondrial Ca++ porter
PM13	F01, F02, F03, F04	Cesium chloride	218586	toxic cation
PM13	F05, F06, F07, F08	Glycine	224785	wall
PM13	F09, F10, F11, F12	Thallium (I) acetate	129321	toxic cation
PM13	G01, G02, G03, G04	Cobalt chloride	125951	toxic cation
PM13	G05, G06, G07, G08	Manganese (II) chloride	180986	toxic cation
PM13	G09, G10, G11, G12	Trifluoperazine	227626	cell cycle modulation, DNA synthesis, Ca(2+)/calmodulin dependent protein phosphorylation and lipid
PM13	H01, H02, H03, H04	Cupric chloride	145338	toxic cation
PM13	H05, H06, H07, H08	Moxalactam	123599	wall, lactam
PM13	H09, H10, H11, H12	Tylosin	227335	protein synthesis, 50S ribosomal subunit, macrolide
PM14	A01, A02, A03, A04	Acriflavine	240045	DNA intercalator
PM14	A05, A06, A07, A08	Furaltadone	206402	DNA damage, multiple sites, nitrofuran analog
PM14	A09, A10, A11, A12	Sanguinarine	186379	ATPase, Na+/K+ and Mg++
PM14	B01, B02, B03, B04	9-Aminoacridine	194006	DNA intercalator
PM14	B05, B06, B07, B08	Fusaric acid	211124	chelator, Fe, lipophilic, deplete Fe in yeast
PM14	B09, B10, B11, B12	Sodium arsenate	121654	toxic anion, PO4 analog
PM14	C01, C02, C03, C04	Boric Acid	147791	toxic anion
PM14	C05, C06, C07, C08	1-Hydroxy- pyridine-2-thione	184139
PM14	C09, C10, C11, C12	Sodium cyanate	182886	toxic anion
PM14	D01, D02, D03, D04	Cadmium chloride	100091	toxic cation
PM14	D05, D06, D07, D08	Iodoacetate	175194	oxidation, sulfhydryl
PM14	D09, D10, D11, D12	Sodium dichromate	196039	toxic anion, SO4 analog
PM14	E01, E02, E03, E04	Cefoxitin	185297	wall, cephalosporin second generation
PM14	E05, E06, E07, E08	Nitrofurantoin	215213	DNA damage, multiple sites, nitrofuran analog
PM14	E09, E10, E11, E12	Sodium metaborate	123389	toxic anion
PM14	F01, F02, F03, F04	Chloramphenicol	179712	protein synthesis
PM14	F05, F06, F07, F08	Piperacillin	223346	wall, lactam
PM14	F09, F10, F11, F12	Sodium metavanadate	32326	toxic anion, PO4 analog
PM14	G01, G02, G03, G04	Chelerythrine	226942	protein kinase C inhibitor
PM14	G05, G06, G07, G08	Carbenicillin	92457	wall, lactam
PM14	G09, G10, G11, G12	Sodium nitrite	160784	toxic anion
PM14	H01, H02, H03, H04	EGTA	223395	chelator, Ca++
PM14	H05, H06, H07, H08	Promethazine	172331	cyclic nucleotide phosphodiesterase
PM14	H09, H10, H11, H12	Sodium orthovanadate	33748	toxic anion, PO4 analog
PM15	A01, A02, A03, A04	Procaine	139314	ion channal inhibitor, Na+ (m)
PM15	A05, A06, A07, A08	Guanidine hydrochloride	152795	membrane, chaotropic agent
PM15	A09, A10, A11, A12	Cefmetazole	201889	wall, cephalosporin second generation
PM15	B01, B02, B03, B04	D-Cycloserine	234242	wall, sphingolipid synthesis
PM15	B05, B06, B07, B08	EDTA	76600	chelator, hydrophilic
PM15	B09, B10, B11, B12	5,7-Dichloro-8-hydroxy-quinaldine	221392	chelator, lipophilic
PM15	C01, C02, C03, C04	5,7-Dichloro-8-hydroxyquinoline	179769	chelator, lipophilic
PM15	C05, C06, C07, C08	Fusidic acid	157945	protein synthesis, elongation factor
PM15	C09, C10, C11, C12	1,10-Phenanthroline	132317	chelator, Fe++, Zn++, divalent metal ions
PM15	D01, D02, D03, D04	Phleomycin	162317	DNA damage, oxidative, ionizing ratiation
PM15	D05, D06, D07, D08	Domiphen bromide	168391	membrane, detergent, cationic, fungiside
PM15	D09, D10, D11, D12	Nordihydroguaiaretic acid	229077	lipoxygenase, fungicide
PM15	E01, E02, E03, E04	Alexidine	119631	membrane, biguanide, electron transport
PM15	E05, E06, E07, E08	5-Nitro-2-furaldehyde semicarbazone	172330	DNA damage, multiple sites, nitrofuran analog
PM15	E09, E10, E11, E12	Methyl viologen	202441	oxidizing agent
PM15	F01, F02, F03, F04	3, 4-Dimethoxybenzyl alcohol	131467	oxidizing agent, free radical-peroxidase substrate
PM15	F05, F06, F07, F08	Oleandomycin	223403	protein synthesis, 50S ribosomal subunit, macrolide
PM15	F09, F10, F11, F12	Puromycin	167366	protein synthesis, 30S ribosomal subunit, premature chanin termination
PM15	G01, G02, G03, G04	CCCP	141667	respiration, ionophore, H+
PM15	G05, G06, G07, G08	Sodium azide	103441	respiration, uncoupler
PM15	G09, G10, G11, G12	Menadione	217691	respiration, uncoupler
PM15	H01, H02, H03, H04	2-Nitroimidazole	133382	ribonucleotide DP reductase
PM15	H05, H06, H07, H08	Hydroxyurea	174551	ribonucleotide DP reductase, antifolate (inhibits thymine and methionine synthesis)
PM15	H09, H10, H11, H12	Zinc chloride	223823	toxic cation
PM16	A01, A02, A03, A04	Cefotaxime	78657	wall, cephalosporin third generation
PM16	A05, A06, A07, A08	Phosphomycin	230661	wall
PM16	A09, A10, A11, A12	5-Chloro-7-iodo-8-hydroxyquinoline	140732	chelator, lipophilic
PM16	B01, B02, B03, B04	Norfloxacin	140324	DNA unwinding, gyrase (GN), topoisomerase (GP), fluoroquinolone
PM16	B05, B06, B07, B08	Sulfanilamide	225183	folate synthesis, PABA analog
PM16	B09, B10, B11, B12	Trimethoprim	100337	folate synthesis, dihyldrofolate reductase inhibitor
PM16	C01, C02, C03, C04	Dichlofluanid	204595	fungicide, phenylsulphamide
PM16	C05, C06, C07, C08	Protamine sulfate	125304	membrane, nonspecific binding
PM16	C09, C10, C11, C12	Cetylpyridinium chloride	208934	membrane, detergent, cationic
PM16	D01, D02, D03, D04	1-Chloro-2,4-dinitrobenzene	130108	oxidation, glutathione
PM16	D05, D06, D07, D08	Diamide	169189	thiol crosslinking agent
PM16	D09, D10, D11, D12	Cinoxacin	156362	DNA unwinding, gyrase (GN), topoisomerase (GP), quinolone
PM16	E01, E02, E03, E04	Streptomycin	124799	protein synthesis, 30S ribosomal subunit, aminoglycoside
PM16	E05, E06, E07, E08	5-Azacytidine	224076	DNA methylation, methyltransferase inhibitor
PM16	E09, E10, E11, E12	Rifamycin SV	214711	RNA polymerase
PM16	F01, F02, F03, F04	Potassium tellurite	113871	toxic anion
PM16	F05, F06, F07, F08	Sodium selenite	195669	toxic anion
PM16	F09, F10, F11, F12	Aluminum sulfate	195675	toxic cation
PM16	G01, G02, G03, G04	Chromium chloride	230827	toxic cation
PM16	G05, G06, G07, G08	Ferric chloride	213539	toxic cation
PM16	G09, G10, G11, G12	L-Glutamic acid gamma-hydroxamate	191378	tRNA synthetase
PM16	H01, H02, H03, H04	Glycine hydroxamate	174883	tRNA synthetase
PM16	H05, H06, H07, H08	Chloroxylenol	155336	fungicide
PM16	H09, H10, H11, H12	Sorbic Acid	231421	respiration, ionophore, H+
PM17	A01, A02, A03, A04	D-Serine	60725	inhibits 3PGA dehydrogenase (L-serine and pantothenate synthesis)
PM17	A05, A06, A07, A08	b-Chloro-L-alanine	215697	aa analog, alanine, aminotransferase inhibitor
PM17	A09, A10, A11, A12	Thiosalicylate	210356	anti-capsule
PM17	B01, B02, B03, B04	Sodium salicylate	92356	anti-capsule, biofilm inhibition, mar inducer
PM17	B05, B06, B07, B08	Hygromycin B	225460	protein synthesis, aminoglycoside
PM17	B09, B10, B11, B12	Ethionamide	209564	anti-tuberculostic
PM17	C01, C02, C03, C04	4-Aminopyridine	226768	channel blocker, K+
PM17	C05, C06, C07, C08	Sulfachloropyridazine	215898	folate synthesis, PABA analog
PM17	C09, C10, C11, C12	Sulfamonomethoxine	221242	folate antagonist
PM17	D01, D02, D03, D04	Oxycarboxin	98831	respiratory enzymes, carboxamide, fungicide
PM17	D05, D06, D07, D08	Aminotriazole	210315	histidine biosynthesis, catalase
PM17	D09, D10, D11, D12	Chlorpromazine	176377	cell cycle modulation, calmodulin dependent cyclic nucleotide phosphodiesterase (m)
PM17	E01, E02, E03, E04	Niaproof	193768	membrane, detergent, anionic
PM17	E05, E06, E07, E08	Compound 48/80	207098	cell cycle modulation, Calmodulin inhibitor (gn) phospholipase C, ADP ribosylation
PM17	E09, E10, E11, E12	Sodium tungstate	123332	toxic anion, molybdate analog
PM17	F01, F02, F03, F04	Lithium chloride	118812	toxic cation
PM17	F05, F06, F07, F08	D,L-Methionine hydroxamate	111173	tRNA synthetase
PM17	F09, F10, F11, F12	Tannic acid	252283	antimicrobial, from plants
PM17	G01, G02, G03, G04	Chlorambucil	201380	alkylating agent, DNA
PM17	G05, G06, G07, G08	Cefamandole	226144	wall, cephalosporin second generation
PM17	G09, G10, G11, G12	Cefoperazone	117213	wall, cephalosporin third generation
PM17	H01, H02, H03, H04	Cefsulodin	233092	wall, cephalosporin
PM17	H05, H06, H07, H08	Caffeine	175417	cyclic AMP phosphodiesterase
PM17	H09, H10, H11, H12	Phenylarsine oxide	79660	tyrosine phosphatase inhibitor
PM18	A01, A02, A03, A04	Ketoprofen	198767	anti-capsule
PM18	A05, A06, A07, A08	Pyrophosphate	233857	chelating agent
PM18	A09, A10, A11, A12	Thiamphenicol (chloramphenicol analog)	201491	protein synthesis, 50S ribosomal subunit, 23S rRNA
PM18	B01, B02, B03, B04	Trifluorothymidine	217961	nucleoside analog, pyrimidine
PM18	B05, B06, B07, B08	Pipemidic Acid	129136	DNA unwinding, gyrase (GN), topoisomerase (GP), quinolone
PM18	B09, B10, B11, B12	Azathioprine	217232	nucleic acid analog, purine
PM18	C01, C02, C03, C04	Poly-L-lysine	165384	membrane, detergent, cationic
PM18	C05, C06, C07, C08	Sulfisoxazole	187576	folate synthesis, PABA analog
PM18	C09, C10, C11, C12	Pentachlorophenol	209779	respiration, ionophore, H+
PM18	D01, D02, D03, D04	Sodium m-arsenite	33432	toxic anion
PM18	D05, D06, D07, D08	Sodium bromate	196532	toxic anion
PM18	D09, D10, D11, D12	Lidocaine	136761	voltage-gated Na+ channels antagonist
PM18	E01, E02, E03, E04	Sodium metasilicate	238012	toxic anion
PM18	E05, E06, E07, E08	Sodium periodate	110842	toxic anion, oxidizing agent
PM18	E09, E10, E11, E12	Antimony (III) chloride	89951	toxic cation
PM18	F01, F02, F03, F04	Semicarbazide hydrochloride	124932
PM18	F05, F06, F07, F08	Tinidazole	179412	Mutagen, nitroimidazole (GP, GN)
PM18	F09, F10, F11, F12	Aztreonam	189547	wall, lactam
PM18	G01, G02, G03, G04	Triclosan	230355	lipid synthesis, fatty acid inhibitor (gn, gp)
PM18	G05, G06, G07, G08	Guanazole	216153	ribonucleotide DP reductase
PM18	G09, G10, G11, G12	Myricetin	251237	DNA & RNA synthesis, polymerase inhibitor (e. coli)
PM18	H01, H02, H03, H04	5-Fluoro-5'-deoxyuridine	228738	nucleic acid analog, pyrimidine
PM18	H05, H06, H07, H08	2-Phenylphenol	244792	DNA intercalator
PM18	H09, H10, H11, H12	Plumbagin	250329	oxidizing agent
PM19	A01, A02, A03, A04	Josamycin	223516	protein synthesis, 50S ribosomal subunit, macrolide
PM19	A05, A06, A07, A08	Gallic acid	220017	respiration, ionophore, H+
PM19	A09, A10, A11, A12	Coumarin	186528	DNA intercalator
PM19	B01, B02, B03, B04	Methyltrioctylammonium chloride	222370	membrane, detergent, cationic
PM19	B05, B06, B07, B08	Harmane	173285	imidazoline binding sites, agonist
PM19	B09, B10, B11, B12	2,4-Dinitrophenol	224068	respiration, ionophore, H+
PM19	C01, C02, C03, C04	Chlorhexidine	179540	membrane, electron transport
PM19	C05, C06, C07, C08	Umbelliferone	203800	DNA intercalator
PM19	C09, C10, C11, C12	Cinnamic acid	187943	respiration, ionophore, H+
PM19	D01, D02, D03, D04	Disulfiram	223657	nucleic acid inhibitor, purine
PM19	D05, D06, D07, D08	Iodonitro tetrazolium violet	232968	respiration
PM19	D09, D10, D11, D12	Phenyl-methylsulfonyl-fluoride (PMSF)	213079	protease inhibitor, serine
PM19	E01, E02, E03, E04	FCCP	197297	respiration, ionophore, H+
PM19	E05, E06, E07, E08	D,L-Thioctic acid	149497	oxidizing agent
PM19	E09, E10, E11, E12	Lawsone	260898	oxidizing agent
PM19	F01, F02, F03, F04	Phenethicillin	123157	wall, lactam
PM19	F05, F06, F07, F08	Blasticidin S	216889	protein synthesis
PM19	F09, F10, F11, F12	Sodium caprylate	141556	respiration, ionophore, H+
PM19	G01, G02, G03, G04	Lauryl sulfobetaine	215136	membrane, detergent, zwitterionic
PM19	G05, G06, G07, G08	Dihydrostreptomycin	220231	protein synthesis, 30S ribosomal subunit, aminoglycoside
PM19	G09, G10, G11, G12	Hydroxylamine	199394	DNA damage, mutagen, antifolate (inhibits thymine and methionine synthesis)
PM19	H01, H02, H03, H04	Hexamminecobalt (III) Chloride	176973	DNA synthesis
PM19	H05, H06, H07, H08	Thioglycerol	176844	reducing agent, thiol, adenosyl methionine antagonist
PM19	H09, H10, H11, H12	Polymyxin B	80842	membrane, disorganize structure
PM20	A01, A02, A03, A04	Amitriptyline	176027	membrane, transport
PM20	A05, A06, A07, A08	Apramycin	188367	protein synthesis, 30S ribosomal subunit, aminoglycoside
PM20	A09, A10, A11, A12	Benserazide	222616	amino acid metabolism, arromatic amino acid decarboxylase inhibitor (gp, gn, yst, m)
PM20	B01, B02, B03, B04	Orphenadrine	137546	cholinergic antagonist
PM20	B05, B06, B07, B08	Propranolol	179573	beta-adrenergic blocker
PM20	B09, B10, B11, B12	Tetrazolium violet	189516	respiration, uncoupler
PM20	C01, C02, C03, C04	Thioridazine	213515	respiration, uncoupler
PM20	C05, C06, C07, C08	Atropine	131927	acetylcholine receptor, antagonist
PM20	C09, C10, C11, C12	Ornidazole	162371	protein glycosolation
PM20	D01, D02, D03, D04	Proflavine	213241	flavone, antibacterial
PM20	D05, D06, D07, D08	Ciprofloxacin	152389	DNA unwinding, gyrase (GN), topoisomerase (GP), fluoroquinolone
PM20	D09, D10, D11, D12	18-Crown-6 ether	181733	respiration, ionophore, H+
PM20	E01, E02, E03, E04	Crystal Violet	245849	respiration, uncoupler
PM20	E05, E06, E07, E08	Dodine	172583	membrane permeability, guanidine, fungicide
PM20	E09, E10, E11, E12	Hexachlorophene	216876	membrane, electron transport
PM20	F01, F02, F03, F04	4-Hydroxycoumarin	232279	DNA intercalator
PM20	F05, F06, F07, F08	Oxytetracycline	194773	protein synthesis, 30S ribosomal subunit, tetracycline
PM20	F09, F10, F11, F12	Pridinol	147754	cholinergic antagonist
PM20	G01, G02, G03, G04	Captan	194337	multisite, carbamate, fungicide
PM20	G05, G06, G07, G08	3,5-Dinitrobenzene	175012	respiration, ionophore, H+
PM20	G09, G10, G11, G12	8-Hydroxyquinoline	176990	chelator, lipophilic, RNA synthesis
PM20	H01, H02, H03, H04	Patulin	153937	microtubulin polymerization inhibitor, antifungal
PM20	H05, H06, H07, H08	Tolylfluanid	215965	fungicide, phenylsulphamide
PM20	H09, H10, H11, H12	Troleandomycin	201663	protein synthesis, 50S ribosomal subunit, macrolide
Display Options:
Same Color			Yellow
Plate 1 Color			Green
Plate 2 Color			Red
Background Color			Silver
User Box Color			Gray
Data Box Color			White
Both Box Color			Black
Show Confidence Limits			No
Show Grid Lines			Yes
Show Grid Outlnies			No
Show Plate Distances			Yes
Show Box			Yes
Show Plate Parameters			No
Display Max Data			500
Small Box Width			1
Big Box Width			4
Data Options :
Max Day			2
Smooth Data			No
Data Confidence Mode			None
Data Confidence Pcnt			25
Data Confidence Delta			50
Use Time Confidence			No
Time Confidence			8
Time Delta			0
Data Factor			1
Metabolic Distance Limit			50
Sensitivity Distance Limit			100
Data Set
Data List 1	C:\Documents and Settings\qq\My Documents\college\PM SP291 & bba\Exported list QQ 31_10_12 bba.DLB
Data List 2 does not exist
Data List 1: Test
PM01	C:\Documents and Settings\qq\My Documents\college\PM SP291 & bba\cter_bba___1_37_CIC_250_Junx04x2009_A_01A.oka
	C:\Program Files\OmniLog\PM1.csv	Mar 16 2007 15:46
PM02	C:\Documents and Settings\qq\My Documents\college\PM SP291 & bba\cter_bba___2_37_CIC_250_Junx04x2009_A_01B.oka
	C:\Program Files\OmniLog\PM2A.csv	Mar 16 2007 15:48
PM03	C:\Documents and Settings\qq\My Documents\college\PM SP291 & bba\cter_bba___3_37_CIC_250_Junx04x2009_A_02A.oka
	C:\Program Files\OmniLog\PM3B.csv	Mar 16 2007 15:54
PM04	C:\Documents and Settings\qq\My Documents\college\PM SP291 & bba\cter_bba___4_37_CIC_250_Junx04x2009_A_02B.oka
	C:\Program Files\OmniLog\PM4A.csv	Mar 16 2007 15:57
PM05	C:\Documents and Settings\qq\My Documents\college\PM SP291 & bba\cter_bba___5_37_CIC_250_Junx04x2009_A_03A.oka
	C:\Program Files\OmniLog\PM5.csv	Mar 16 2007 16:02
PM06	C:\Documents and Settings\qq\My Documents\college\PM SP291 & bba\cter_bba___6_37_CIC_250_Junx04x2009_A_03B.oka
	C:\Program Files\OmniLog\PM6.csv	Mar 16 2007 16:05
PM07	C:\Documents and Settings\qq\My Documents\college\PM SP291 & bba\cter_bba___7_37_CIC_250_Junx04x2009_A_04A.oka
	C:\Program Files\OmniLog\PM7.csv	Mar 16 2007 16:07
PM08	C:\Documents and Settings\qq\My Documents\college\PM SP291 & bba\cter_bba___8_37_CIC_250_Junx04x2009_A_04B.oka
	C:\Program Files\OmniLog\PM8.csv	Mar 16 2007 16:08
PM09	C:\Documents and Settings\qq\My Documents\college\PM SP291 & bba\cter_bba___9_37_CIC_250_Junx04x2009_A_05A.oka
	C:\Program Files\OmniLog\PM9.csv	Mar 16 2007 16:13
PM10	C:\Documents and Settings\qq\My Documents\college\PM SP291 & bba\cter_bba___10_37_CIC_250_Junx04x2009_A_05B.oka
	C:\Program Files\OmniLog\PM10.csv	Mar 16 2007 16:14
PM11	C:\Documents and Settings\qq\My Documents\college\PM SP291 & bba\cter_bba___11_37_CIC_250_Junx04x2009_A_06A.oka
	C:\Program Files\OmniLog\PM11C.csv	Mar 05 2007 17:55
PM12	C:\Documents and Settings\qq\My Documents\college\PM SP291 & bba\cter_bba___12_37_CIC_250_Junx04x2009_A_06B.oka
	C:\Program Files\OmniLog\PM12B.csv	Mar 05 2007 17:56
PM13	C:\Documents and Settings\qq\My Documents\college\PM SP291 & bba\cter_bba___13_37_CIC_250_Junx04x2009_A_07A.oka
	C:\Program Files\OmniLog\PM13B.csv	Mar 05 2007 18:00
PM14	C:\Documents and Settings\qq\My Documents\college\PM SP291 & bba\cter_bba___14_37_CIC_250_Junx04x2009_A_07B.oka
	C:\Program Files\OmniLog\PM14A.csv	Mar 05 2007 18:01
PM15	C:\Documents and Settings\qq\My Documents\college\PM SP291 & bba\cter_bba___15_37_CIC_250_Junx04x2009_A_08A.oka
	C:\Program Files\OmniLog\PM15B.csv	Mar 05 2007 18:04
PM16	C:\Documents and Settings\qq\My Documents\college\PM SP291 & bba\cter_bba___16_37_CIC_250_Junx04x2009_A_08B.oka
	C:\Program Files\OmniLog\PM16A.csv	Mar 05 2007 18:05
PM17	C:\Documents and Settings\qq\My Documents\college\PM SP291 & bba\cter_bba___17_37_CIC_250_Junx04x2009_A_09A.oka
	C:\Program Files\OmniLog\PM17A.csv	Mar 05 2007 18:06
PM18	C:\Documents and Settings\qq\My Documents\college\PM SP291 & bba\cter_bba___18_37_CIC_250_Junx04x2009_A_09B.oka
	C:\Program Files\OmniLog\PM18C.csv	Mar 05 2007 18:09
PM19	C:\Documents and Settings\qq\My Documents\college\PM SP291 & bba\cter_bba___19_37_CIC_250_Junx04x2009_A_10A.oka
	C:\Program Files\OmniLog\PM19.csv	Mar 05 2007 18:09
PM20	C:\Documents and Settings\qq\My Documents\college\PM SP291 & bba\cter_bba___20_37_CIC_250_Junx04x2009_A_10B.oka
	C:\Program Files\OmniLog\PM20B.csv	Mar 05 2007 18:10
Data List 2: Ref
	Data List 2 does not exist.

## Sheet: sp291vsbaa PM1-2
Carbon Sources
Report Date: 14/12/2012 16:10:20
Strain Number	Speceis	ID
Test	Cronobacter sakazakii	SP291
Ref	Cronobacter sakazakii	ATCC BAA-894
Phenotypes Gained - Faster Growth / Resistance
Plate Type	Wells	Test	Difference	Mode of Action
PM01	F03	m-Inositol	34748	C-Source,carbohydrate,hexose,inositol,,,Galactose Metabolism,galactose,-,-,-,-,-,-,-,-,-,-
Phenotypes Lost - Slower Growth / Sensitivity
Plate Type	Wells	Test	Difference	Mode of Action
PM01	C05	Tween 20	-28421	C-Source,-,-,-,,,-,-,-,-,-,-,-,-,-,-,-,-
PM01	B07	D,L-a-Glycerol Phosphate	-18660	C-Source,carbohydrate,3 carbon,glycerol,Phosphate,,Glycolosis,G3P,-,-,-,-,-,-,-,-,-,-
PM01	A12	Dulcitol	-22801	C-Source,carbohydrate,hexose,galactose,,,Galactose metabolism,-,-,-,-,-,-,-,-,-,-,-
PM02	A06	Dextrin	-22281	C-Source,carbohydrate,oligosaccharide,,,,-,-,-,-,-,-,-,-,-,-,-,-
PM01	F09	Glycolic Acid	-21352	C-Source,carboxylate,2 carbon,,,,Glyoxylate and dicarboxylate metabolism,-,-,-,-,-,-,-,-,-,-,-
PM01	F10	Glyoxylic Acid	-18365	C-Source,carboxylate,2 carbon,,,,Glyoxylate and dicarboxylate metabolism,-,-,-,-,-,-,-,-,-,-,-
PM01	C03	D,L-Malic Acid	-20858	C-Source,carboxylate,4 carbon,,,,TCA,malinate,-,-,-,-,-,-,-,-,-,-
PM01	A05	Succinic Acid	-21621	C-Source,carboxylate,4 carbon,,,,TCA,succinate,-,-,-,-,-,-,-,-,-,-
PM01	F06	Bromosuccinic Acid	-24960	C-Source,carboxylate,4 carbon,,,,TCA,succinate,-,-,-,-,-,-,-,-,-,-
PM01	D06	a-Ketoglutaric Acid	-24574	C-Source,carboxylate,5 carbon,,,,TCA,oxologlutarate,Glyoxylate and dicarboxylate metabolism,-,-,-,-
PM01	F12	Inosine	-27201	C-Source,nucleoside,purine,hypoxanthine,,,Purine Metabolism,-,-,-,-,-,-,-,-,-,-,-
PM01	D12	Uridine	-18471	C-Source,nucleoside,pyrimidine,uracil,,,Pyrimidine Metabolism,-,-,-,-,-,-,-,-,-,-,-
Display Options:
Same Color			Yellow
Plate 1 Color			Green
Plate 2 Color			Red
Background Color			Silver
User Box Color			Gray
Data Box Color			White
Both Box Color			Black
Show Confidence Limits			No
Show Grid Lines			Yes
Show Grid Outlnies			No
Show Plate Distances			Yes
Show Box			Yes
Show Plate Parameters			No
Display Max Data			500
Small Box Width			1
Big Box Width			4
Data Options :
Max Day			2
Smooth Data			No
Data Confidence Mode			None
Data Confidence Pcnt			25
Data Confidence Delta			50
Use Time Confidence			No
Time Confidence			8
Time Delta			0
Data Factor			1
Metabolic Distance Limit			50
Sensitivity Distance Limit			100
Data Set
Data List 1	F:\Biolog\sp291_PM1&2_A1Zeroed.DLB
Data List 2	F:\Biolog\baa_pm1&2_A1Zeroed.DLB
Data List 1: Test
PM01	F:\Biolog\Omnilog files backup\cter_SP___1_37_CIC_250_Junx04x2009_B_11A.oka
	F:\Biolog\OmniLog\PM1.csv	Mar 16 2007 15:46
PM02	F:\Biolog\Omnilog files backup\cter_SP___2_37_CIC_250_Junx04x2009_B_11B.oka
	F:\Biolog\OmniLog\PM2A.csv	Mar 16 2007 15:48
Data List 2: Ref
PM01	F:\Biolog\Omnilog files backup\cter_baa___1_37_CIC_250_Junx04x2009_A_01A.oka
	F:\Biolog\OmniLog\PM1.csv	Mar 16 2007 15:46
PM02	F:\Biolog\Omnilog files backup\cter_baa___2_37_CIC_250_Junx04x2009_A_01B.oka
	F:\Biolog\OmniLog\PM2A.csv	Mar 16 2007 15:48

## Sheet: sp291vsbaa PM3-8
Nitrogen, Phosphhorus, Sulfur, and Nutrient Supplements
Report Date: 14/12/2012 16:18:19
Strain Number	Speceis	ID
Test	Cronobacter sakazakii	SP291
Ref	Cronobacter sakazakii	ATCC BAA-894
Phenotypes Lost - Slower Growth / Sensitivity
Plate Type	Wells	Test	Difference	Mode of Action
PM04	E01	O-Phospho-D-Tyrosine	-23493	P-Source,amino acid,amino acid,O-Phospho-D-Tyrosine,AA,,TCA,succinate,tyr metabolism,phosphate,-,-,
PM04	D04	Phospho-L-Arginine	-20113	P-Source,amino acid,amino acid,Phospho-L-Arginine,AA,,TCA,oxologlutarate,glutamate,Arg,Phosphate,-,
PM04	B03	D,L-a-Glycerol Phosphate	-23501	P-Source,carbohydrate,3 carbon,glycerol,Phosphate,,Glycolosis,G3P,-,-,-,-,-,-,-,-,-,-
PM04	B04	b-Glycerol Phosphate	-23723	P-Source,carbohydrate,3 carbon,glycerol,Phosphate,,Glycolosis,G3P,-,-,-,-,-,-,-,-,-,-
PM04	E04	Phosphoryl Choline	-19279	P-Source,carbohydrate,3 carbon,glycerol,Phosphate,,Glycolosis,G3P,-,-,-,-,-,-,-,-,-,-
PM04	C01	Phosphoenol Pyruvate	-18597	P-Source,carbohydrate,3 carbon,pyruvate,,,Glycolosis,pyruvate,-,-,-,-,-,-,-,-,-,-
PM04	C04	D-Glucose-6-Phosphate	-19056	P-Source,carbohydrate,hexose,glucose,phosphate,,Glycolosis,glucose,-,-,-,-,-,-,-,-,-,-
PM04	A09	Adenosine 3'-Monophosphate	-19483	P-Source,nucleotide,purine,adenine,Phosphate,,Purine Metabolism,-,-,-,-,-,-,-,-,-,-,-
PM04	B08	Guanosine 2'-Monophosphate	-25831	P-Source,nucleotide,purine,guanine,Phosphate,,Purine Metabolism,-,-,-,-,-,-,-,-,-,-,-
PM04	B09	Guanosine 3'-Monophosphate	-24663	P-Source,nucleotide,purine,guanine,Phosphate,,Purine Metabolism,-,-,-,-,-,-,-,-,-,-,-
PM04	B10	Guanosine 5'-Monophosphate	-25606	P-Source,nucleotide,purine,guanine,Phosphate,,Purine Metabolism,-,-,-,-,-,-,-,-,-,-,-
PM04	B11	Guanosine 2',3'-Cyclic Monophosphate	-25222	P-Source,nucleotide,purine,guanine,Phosphate,,Purine Metabolism,-,-,-,-,-,-,-,-,-,-,-
PM04	C08	Cytidine 2'-Monophosphate	-19588	P-Source,nucleotide,pyrimidine,cytosine,Phosphate,,Pyrimidine Metabolism,-,-,-,-,-,-,-,-,-,-,-
PM04	C09	Cytidine 3'-Monophosphate	-21438	P-Source,nucleotide,pyrimidine,cytosine,Phosphate,,Pyrimidine Metabolism,-,-,-,-,-,-,-,-,-,-,-
PM04	E10	Thymidine 5'-Monophosphate	-24107	P-Source,nucleotide,pyrimidine,thymine,Phosphate,,Pyrimidine Metabolism,-,-,-,-,-,-,-,-,-,-,-
PM04	D10	Uridine 5'-Monophosphate	-19583	P-Source,nucleotide,pyrimidine,uracil,Phosphate,,Pyrimidine Metabolism,-,-,-,-,-,-,-,-,-,-,-
Display Options:
Same Color			Yellow
Plate 1 Color			Green
Plate 2 Color			Red
Background Color			Silver
User Box Color			Gray
Data Box Color			White
Both Box Color			Black
Show Confidence Limits			No
Show Grid Lines			Yes
Show Grid Outlnies			No
Show Plate Distances			Yes
Show Box			Yes
Show Plate Parameters			No
Display Max Data			500
Small Box Width			1
Big Box Width			4
Data Options :
Max Day			2
Smooth Data			No
Data Confidence Mode			None
Data Confidence Pcnt			25
Data Confidence Delta			50
Use Time Confidence			No
Time Confidence			8
Time Delta			0
Data Factor			1
Metabolic Distance Limit			50
Sensitivity Distance Limit			100
Data Set
Data List 1	F:\Biolog\sp291_PM3-8_A1Zeroed.DLB
Data List 2	F:\Biolog\baa_PM3-8_A1Zeroed.DLB
Data List 1: Test
PM03	F:\Biolog\Omnilog files backup\cter_SP___3_37_CIC_250_Junx04x2009_B_12A.oka
	F:\Biolog\OmniLog\PM3B.csv	Mar 16 2007 15:54
PM04	F:\Biolog\Omnilog files backup\cter_SP___4_37_CIC_250_Junx04x2009_B_12B.oka
	F:\Biolog\OmniLog\PM4A.csv	Mar 16 2007 15:57
PM05	F:\Biolog\Omnilog files backup\cter_SP___5_37_CIC_250_Junx04x2009_B_13A.oka
	F:\Biolog\OmniLog\PM5.csv	Mar 16 2007 16:02
PM06	F:\Biolog\Omnilog files backup\cter_SP___6_37_CIC_250_Junx04x2009_B_13B.oka
	F:\Biolog\OmniLog\PM6.csv	Mar 16 2007 16:05
PM07	F:\Biolog\Omnilog files backup\cter_SP___7_37_CIC_250_Junx04x2009_B_14A.oka
	F:\Biolog\OmniLog\PM7.csv	Mar 16 2007 16:07
PM08	F:\Biolog\Omnilog files backup\cter_SP___8_37_CIC_250_Junx04x2009_B_14B.oka
	F:\Biolog\OmniLog\PM8.csv	Mar 16 2007 16:08
Data List 2: Ref
PM03	F:\Biolog\Omnilog files backup\cter_baa___3_37_CIC_250_Junx04x2009_A_02A.oka
	F:\Biolog\OmniLog\PM3B.csv	Mar 16 2007 15:54
PM04	F:\Biolog\Omnilog files backup\cter_baa___4_37_CIC_250_Junx04x2009_A_02B.oka
	F:\Biolog\OmniLog\PM4A.csv	Mar 16 2007 15:57
PM05	F:\Biolog\Omnilog files backup\cter_baa___5_37_CIC_250_Junx04x2009_A_03A.oka
	F:\Biolog\OmniLog\PM5.csv	Mar 16 2007 16:02
PM06	F:\Biolog\Omnilog files backup\cter_baa___6_37_CIC_250_Junx04x2009_A_03B.oka
	F:\Biolog\OmniLog\PM6.csv	Mar 16 2007 16:05
PM07	F:\Biolog\Omnilog files backup\cter_baa___7_37_CIC_250_Junx04x2009_A_04A.oka
	F:\Biolog\OmniLog\PM7.csv	Mar 16 2007 16:07
PM08	F:\Biolog\Omnilog files backup\cter_baa___8_37_CIC_250_Junx04x2009_A_04B.oka
	F:\Biolog\OmniLog\PM8.csv	Mar 16 2007 16:08

## Sheet: sp291vsbaa PM9-10
Osmolytes and pH value
Report Date: 14/12/2012 16:19:41
Strain Number	Speceis	ID
Test	Cronobacter sakazakii	SP291
Ref	Cronobacter sakazakii	ATCC BAA-894
Phenotypes Gained - Faster Growth / Resistance
Plate Type	Wells	Test	Difference	Mode of Action
PM09	H06	100mM Sodium Nitrate	20264	toxicity, nitrate
PM10	G08	pH 9.5 + Phenylethylamine	18459	pH, deaminase
Phenotypes Lost - Slower Growth / Sensitivity
Plate Type	Wells	Test	Difference	Mode of Action
PM09	D02	4% Potassium Chloride	-18891	osmotic sensitivity, KCl
PM09	A05	5% NaCl	-18136	osmotic sensitivity, NaCl
PM09	F04	4% Sodium Lactate	-40223	osmotic sensitivity, sodium lactate
PM09	F05	5% Sodium Lactate	-34458	osmotic sensitivity, sodium lactate
PM09	F06	6% Sodium Lactate	-26796	osmotic sensitivity, sodium lactate
PM09	F09	9% Sodium Lactate	-26887	osmotic sensitivity, sodium lactate
PM09	F10	10% Sodium Lactate	-28030	osmotic sensitivity, sodium lactate
PM09	F11	11% Sodium Lactate	-27510	osmotic sensitivity, sodium lactate
PM09	E09	4% Urea	-25640	osmotic sensitivity, urea
PM09	G05	20mM Sodium Benzoate pH 5.2	-18415	toxicity, benzoate
PM09	G04	200mM Sodium Phosphate pH 7	-18464	toxicity, phosphate
PM10	C03	pH 4.5 + L-Proline	-20795	pH, decarboxylase
Display Options:
Same Color			Yellow
Plate 1 Color			Green
Plate 2 Color			Red
Background Color			Silver
User Box Color			Gray
Data Box Color			White
Both Box Color			Black
Show Confidence Limits			No
Show Grid Lines			Yes
Show Grid Outlnies			No
Show Plate Distances			Yes
Show Box			Yes
Show Plate Parameters			No
Display Max Data			500
Small Box Width			1
Big Box Width			4
Data Options :
Max Day			2
Smooth Data			No
Data Confidence Mode			None
Data Confidence Pcnt			25
Data Confidence Delta			50
Use Time Confidence			No
Time Confidence			8
Time Delta			0
Data Factor			1
Metabolic Distance Limit			50
Sensitivity Distance Limit			100
Data Set
Data List 1	F:\Biolog\sp291_PM9&10.DLB
Data List 2	F:\Biolog\baa_PM9&10.DLB
Data List 1: Test
PM09	F:\Biolog\Omnilog files backup\cter_SP___9_37_CIC_250_Junx04x2009_B_15A.oka
	F:\Biolog\OmniLog\PM9.csv	Mar 16 2007 16:13
PM10	F:\Biolog\Omnilog files backup\cter_SP___10_37_CIC_250_Junx04x2009_B_15B.oka
	F:\Biolog\OmniLog\PM10.csv	Mar 16 2007 16:14
Data List 2: Ref
PM09	F:\Biolog\Omnilog files backup\cter_baa___9_37_CIC_250_Junx04x2009_A_05A.oka
	F:\Biolog\OmniLog\PM9.csv	Mar 16 2007 16:13
PM10	F:\Biolog\Omnilog files backup\cter_baa___10_37_CIC_250_Junx04x2009_A_05B.oka
	F:\Biolog\OmniLog\PM10.csv	Mar 16 2007 16:14

## Sheet: sp291vsbaa PM11-20
Antibiotic Compounds
Report Date: 14/12/2012 16:25:24
Strain Number	Speceis	ID
Test	Cronobacter sakazakii	SP291
Ref	Cronobacter sakazakii	ATCC BAA-894
Phenotypes Gained - Faster Growth / Resistance
Plate Type	Wells	Test	Difference	Mode of Action
PM15	B05, B06	EDTA	89134	chelator, hydrophilic
PM15	C04	5,7-Dichloro-8-hydroxyquinoline	21638	chelator, lipophilic
PM15	E08	5-Nitro-2-furaldehyde semicarbazone	40348	DNA damage, multiple sites, nitrofuran analog
PM19	H04	Hexamminecobalt (III) Chloride	30202	DNA synthesis
PM18	C04	Poly-L-lysine	43324	membrane, detergent, cationic
PM16	C07	Protamine sulfate	27720	membrane, nonspecific binding
PM20	C12	Ornidazole	22594	protein glycosolation
PM11	F12	Neomycin	47681	protein synthesis, 30S ribosomal subunit, aminoglycoside
PM12	D03	Sisomicin	40297	protein synthesis, 30S ribosomal subunit, aminoglycoside
PM12	F03	Tobramycin	33297	protein synthesis, 30S ribosomal subunit, aminoglycoside
PM16	E03	Streptomycin	40297	protein synthesis, 30S ribosomal subunit, aminoglycoside
PM20	A08	Apramycin	43717	protein synthesis, 30S ribosomal subunit, aminoglycoside
PM19	D07	Iodonitro tetrazolium violet	22427	respiration
PM14	E11, E12	Sodium metaborate	65231	toxic anion
PM16	F03	Potassium tellurite	27025	toxic anion
PM18	D01	Sodium m-arsenite	28927	toxic anion
PM17	E11, E12	Sodium tungstate	50849	toxic anion, molybdate analog
PM18	E06, E07	Sodium periodate	47820	toxic anion, oxidizing agent
PM14	B11	Sodium arsenate	22155	toxic anion, PO4 analog
PM18	E10	Antimony (III) chloride	35457	toxic cation
PM11	B03	Amoxicillin	20446	wall, lactam
Phenotypes Lost - Slower Growth / Sensitivity
Plate Type	Wells	Test	Difference	Mode of Action
PM15	D03	Phleomycin	-45183	DNA damage, oxidative, ionizing ratiation
PM20	D07	Ciprofloxacin	-22172	DNA unwinding, gyrase (GN), topoisomerase (GP), fluoroquinolone
PM16	D11	Cinoxacin	-18744	DNA unwinding, gyrase (GN), topoisomerase (GP), quinolone
PM16	C04	Dichlofluanid	-42205	fungicide, phenylsulphamide
PM20	H05	Tolylfluanid	-18317	fungicide, phenylsulphamide
PM15	A06, A07	Guanidine hydrochloride	-47347	membrane, chaotropic agent
PM11	C07	Colistin	-35638	membrane, transport
PM15	E11, E12	Methyl viologen	-81565	oxidizing agent
PM15	G06	Sodium azide	-22375	respiration, uncoupler
PM18	G08	Guanazole	-33164	ribonucleotide DP reductase
PM16	E11	Rifamycin SV	-22130	RNA polymerase
PM18	D08	Sodium bromate	-27123	toxic anion
PM16	H01, H02, H03	Glycine hydroxamate	-64946	tRNA synthetase
PM17	F06	D,L-Methionine hydroxamate	-38317	tRNA synthetase
PM15	A12	Cefmetazole	-21713	wall, cephalosporin second generation
PM11	B07	Cloxacillin	-20939	wall, lactam
Display Options:
Same Color			Yellow
Plate 1 Color			Green
Plate 2 Color			Red
Background Color			Silver
User Box Color			Gray
Data Box Color			White
Both Box Color			Black
Show Confidence Limits			No
Show Grid Lines			Yes
Show Grid Outlnies			No
Show Plate Distances			Yes
Show Box			Yes
Show Plate Parameters			No
Display Max Data			500
Small Box Width			1
Big Box Width			4
Data Options :
Max Day			2
Smooth Data			No
Data Confidence Mode			None
Data Confidence Pcnt			25
Data Confidence Delta			50
Use Time Confidence			No
Time Confidence			8
Time Delta			0
Data Factor			1
Metabolic Distance Limit			50
Sensitivity Distance Limit			100
Data Set
Data List 1	F:\Biolog\sp291_PM11-20.DLB
Data List 2	F:\Biolog\baa_PM11&20.DLB
Data List 1: Test
PM11	F:\Biolog\Omnilog files backup\cter_SP___11_37_CIC_250_Junx04x2009_B_16A.oka
	F:\Biolog\OmniLog\PM11C.csv	Mar 05 2007 17:55
PM12	F:\Biolog\Omnilog files backup\cter_SP___12_37_CIC_250_Junx04x2009_B_16B.oka
	F:\Biolog\OmniLog\PM12B.csv	Mar 05 2007 17:56
PM13	F:\Biolog\Omnilog files backup\cter_SP___13_37_CIC_250_Junx04x2009_B_17A.oka
	F:\Biolog\OmniLog\PM13B.csv	Mar 05 2007 18:00
PM14	F:\Biolog\Omnilog files backup\cter_SP___14_37_CIC_250_Junx04x2009_B_17B.oka
	F:\Biolog\OmniLog\PM14A.csv	Mar 05 2007 18:01
PM15	F:\Biolog\Omnilog files backup\cter_SP___15_37_CIC_250_Junx04x2009_B_18A.oka
	F:\Biolog\OmniLog\PM15B.csv	Mar 05 2007 18:04
PM16	F:\Biolog\Omnilog files backup\cter_SP___16_37_CIC_250_Junx04x2009_B_18B.oka
	F:\Biolog\OmniLog\PM16A.csv	Mar 05 2007 18:05
PM17	F:\Biolog\Omnilog files backup\cter_SP___17_37_CIC_250_Junx04x2009_B_19A.oka
	F:\Biolog\OmniLog\PM17A.csv	Mar 05 2007 18:06
PM18	F:\Biolog\Omnilog files backup\cter_SP___18_37_CIC_250_Junx04x2009_B_19B.oka
	F:\Biolog\OmniLog\PM18C.csv	Mar 05 2007 18:09
PM19	F:\Biolog\Omnilog files backup\cter_SP___19_37_CIC_250_Junx04x2009_B_20A.oka
	F:\Biolog\OmniLog\PM19.csv	Mar 05 2007 18:09
PM20	F:\Biolog\Omnilog files backup\cter_SP___20_37_CIC_250_Junx04x2009_B_20B.oka
	F:\Biolog\OmniLog\PM20B.csv	Mar 05 2007 18:10
Data List 2: Ref
PM11	F:\Biolog\Omnilog files backup\cter_baa___11_37_CIC_250_Junx04x2009_A_06A.oka
	F:\Biolog\OmniLog\PM11C.csv	Mar 05 2007 17:55
PM12	F:\Biolog\Omnilog files backup\cter_baa___12_37_CIC_250_Junx04x2009_A_06B.oka
	F:\Biolog\OmniLog\PM12B.csv	Mar 05 2007 17:56
PM13	F:\Biolog\Omnilog files backup\cter_baa___13_37_CIC_250_Junx04x2009_A_07A.oka
	F:\Biolog\OmniLog\PM13B.csv	Mar 05 2007 18:00
PM14	F:\Biolog\Omnilog files backup\cter_baa___14_37_CIC_250_Junx04x2009_A_07B.oka
	F:\Biolog\OmniLog\PM14A.csv	Mar 05 2007 18:01
PM15	F:\Biolog\Omnilog files backup\cter_baa___15_37_CIC_250_Junx04x2009_A_08A.oka
	F:\Biolog\OmniLog\PM15B.csv	Mar 05 2007 18:04
PM16	F:\Biolog\Omnilog files backup\cter_baa___16_37_CIC_250_Junx04x2009_A_08B.oka
	F:\Biolog\OmniLog\PM16A.csv	Mar 05 2007 18:05
PM17	F:\Biolog\Omnilog files backup\cter_baa___17_37_CIC_250_Junx04x2009_A_09A.oka
	F:\Biolog\OmniLog\PM17A.csv	Mar 05 2007 18:06
PM18	F:\Biolog\Omnilog files backup\cter_baa___18_37_CIC_250_Junx04x2009_A_09B.oka
	F:\Biolog\OmniLog\PM18C.csv	Mar 05 2007 18:09
PM19	F:\Biolog\Omnilog files backup\cter_baa___19_37_CIC_250_Junx04x2009_A_10A.oka
	F:\Biolog\OmniLog\PM19.csv	Mar 05 2007 18:09
PM20	F:\Biolog\Omnilog files backup\cter_baa___20_37_CIC_250_Junx04x2009_A_10B.oka
	F:\Biolog\OmniLog\PM20B.csv	Mar 05 2007 18:10
