# Supplementary material for: Complete genome sequence and phenotype microarray analysis of Cronobacter sakazakii SP291: a persistent isolate cultured from a powdered infant formula production facility
Source: Front Microbiol. 2013 Sep 2;4:256. doi: 10.3389/fmicb.2013.00256 (PMC3759002; doi:10.3389/fmicb.2013.00256)
Supplement: Table S7 — Genes assigned to defined bacterial sub-systems and their distribution among these functional categories for C. sakazakii SP291 along with other three completed genome, C. sakazakii ATCC BAA-894, C. sakazakii ES15, and C. turicensis z3032. [file DataSheet7.XLSX]

## Sheet: Sheet1
Table S7- Genes assigned to defined bacterial sub-systems and their distribution among these functional categories for C. sakazakii SP291 along with other three completed genome, C. sakazakii ATCC BAA-894, C. sakazakii ES15 and C. turicensis z3032.
	C. sakazakii SP291	C. sakazakii ATCC BAA-894	C. sakazakii ES15	C. turicensis z3032
Cofactors, vitamins, prosthetic groups, pigments	247	256	251	255
Cell wall and capsule	240	238	235	231
Virulence, disease and defense	76	93	76	78
Potassium metabolism	32	32	32	32
Photosynthesis	0	0	0	0
Miscellaneous	26	26	26	27
Phages, prophages, transposable elements, plasmids	52	32	33	41
Membrane transport	131	140	155	149
Iron acquisition and metabolism	26	26	26	26
RNA metabolism	179	180	178	179
Nucleosides and nucleotides	113	113	114	117
Protein metabolism	176	175	177	182
Cell division and cell cycle	27	27	27	29
Motility and chemotaxis	101	101	101	103
Regulation and cell signaling	105	104	103	102
Secondary metabolism	4	4	4	4
DNA metabolism	158	159	151	154
Regulons	2	5	5	4
Fatty acids, lipids, and isoprenoids	93	95	91	117
Nitrogen metabolism	24	32	32	36
Dormancy and sporulation	3	3	3	3
Respiration	141	155	153	155
Stress response	169	170	171	172
Metabolism of aromatic compounds	6	7	7	6
Amino acids and derivatives	410	410	408	408
Sulfur metabolism	56	56	55	55
Phosphorus metabolism	30	29	29	29
Carbohydrates	563	555	561	578
Total number of functions	3190	3223	3204	3272
