# Supplementary material for: Complete genome sequence and phenotype microarray analysis of Cronobacter sakazakii SP291: a persistent isolate cultured from a powdered infant formula production facility
Source: Front Microbiol. 2013 Sep 2;4:256. doi: 10.3389/fmicb.2013.00256 (PMC3759002; doi:10.3389/fmicb.2013.00256)
Supplement: Table S8 — Genome annotation: Carbohydrate metabolism of C. sakazakii SP291 and C. sakazakii ATCC BAA-894. [file DataSheet8.XLSX]

## Sheet: Cardrohydrate
Table S8- Genome annotation: Carbohydrate metabolism of C. sakazakii SP291 and C. sakazakii ATCC BAA-894
Category	Subcategory	Subsystem	Role	C. sakazakii ATCC BAA-894	C. sakazakii SP291
Carbohydrates	Di- and oligosaccharides	Maltose and Maltodextrin Utilization	Beta-phosphoglucomutase (EC 5.4.2.6)	Present	Absent
Carbohydrates	Organic acids	Lactate utilization	Lactate-responsive regulator LldR in Enterobacteria, GntR family	Present	Absent
Carbohydrates	Central carbohydrate metabolism	Pentose phosphate pathway	Transketolase, N-terminal section (EC 2.2.1.1)	Absent	Present
Carbohydrates	Di- and oligosaccharides	Lactose utilization	Galactoside O-acetyltransferase (EC 2.3.1.18)	Absent	Present
Carbohydrates	Di- and oligosaccharides	Sucrose utilization	Sucrose permease, major facilitator superfamily	Absent	Present
Carbohydrates	Sugar alcohols	Inositol catabolism	5-deoxy-glucuronate isomerase (EC 5.3.1.-)	Absent	Present
Carbohydrates	Sugar alcohols	Inositol catabolism	5-keto-2-deoxygluconokinase (EC 2.7.1.92)	Absent	Present
Carbohydrates	Sugar alcohols	Inositol catabolism	Epi-inositol hydrolase (EC 3.7.1.-)	Absent	Present
Carbohydrates	Sugar alcohols	Inositol catabolism	Glyceraldehyde-3-phosphate ketol-isomerase (EC 5.3.1.1)	Absent	Present
Carbohydrates	Sugar alcohols	Inositol catabolism	Inosose dehydratase (EC 4.2.1.44)	Absent	Present
Carbohydrates	Sugar alcohols	Inositol catabolism	Major myo-inositol transporter IolT	Absent	Present
Carbohydrates	Sugar alcohols	Inositol catabolism	Methylmalonate-semialdehyde dehydrogenase [inositol] (EC 1.2.1.27)	Absent	Present
Carbohydrates	Sugar alcohols	Inositol catabolism	Predicted transcriptional regulator of the myo-inositol catabolic operon	Absent	Present
Carbohydrates	Sugar alcohols	Inositol catabolism	uncharacterized domain	Absent	Present
Carbohydrates	Aminosugars	Chitin and N-acetylglucosamine utilization	Beta-hexosaminidase (EC 3.2.1.52)	Present	Present
Carbohydrates	Aminosugars	Chitin and N-acetylglucosamine utilization	Chitinase (EC 3.2.1.14)	Present	Present
Carbohydrates	Aminosugars	Chitin and N-acetylglucosamine utilization	Glucosamine-6-phosphate deaminase (EC 3.5.99.6)	Present	Present
Carbohydrates	Aminosugars	Chitin and N-acetylglucosamine utilization	N-acetylglucosamine-6-phosphate deacetylase (EC 3.5.1.25)	Present	Present
Carbohydrates	Aminosugars	Chitin and N-acetylglucosamine utilization	N-acetylglucosamine-6P-responsive transcriptional repressor NagC, ROK family	Present	Present
Carbohydrates	Aminosugars	Chitin and N-acetylglucosamine utilization	N-acetylglucosamine-regulated outer membrane porin	Present	Present
Carbohydrates	Aminosugars	Chitin and N-acetylglucosamine utilization	PTS system, N-acetylglucosamine-specific IIA component (EC 2.7.1.69)	Present	Present
Carbohydrates	Aminosugars	Chitin and N-acetylglucosamine utilization	PTS system, N-acetylglucosamine-specific IIB component (EC 2.7.1.69)	Present	Present
Carbohydrates	Aminosugars	Chitin and N-acetylglucosamine utilization	PTS system, N-acetylglucosamine-specific IIC component (EC 2.7.1.69)	Present	Present
Carbohydrates	Aminosugars	Chitin and N-acetylglucosamine utilization	Phosphatase NagD predicted to act in N-acetylglucosamine utilization subsystem	Present	Present
Carbohydrates	Aminosugars	Fructoselysine (Amadori product) utilization pathway	Fructoselysine 3-epimerase	Present	Present
Carbohydrates	Aminosugars	Fructoselysine (Amadori product) utilization pathway	Fructoselysine 6-phosphate deglycase (EC 3.5.-.-)	Present	Present
Carbohydrates	Aminosugars	Fructoselysine (Amadori product) utilization pathway	Fructoselysine kinase (EC 2.7.1.-)	Present	Present
Carbohydrates	Aminosugars	Fructoselysine (Amadori product) utilization pathway	Fructoselysine transporter FrlA, cationic amino acid permease	Present	Present
Carbohydrates	Aminosugars	Fructoselysine (Amadori product) utilization pathway	Transcriptional regulator of fructoselysine utilization operon FrlR	Present	Present
Carbohydrates	Central carbohydrate metabolism	Dehydrogenase complexes	2-oxoglutarate dehydrogenase E1 component (EC 1.2.4.2)	Present	Present
Carbohydrates	Central carbohydrate metabolism	Dehydrogenase complexes	Cytosol aminopeptidase PepA (EC 3.4.11.1)	Present	Present
Carbohydrates	Central carbohydrate metabolism	Dehydrogenase complexes	Dihydrolipoamide acetyltransferase component of pyruvate dehydrogenase complex (EC 2.3.1.12)	Present	Present
Carbohydrates	Central carbohydrate metabolism	Dehydrogenase complexes	Dihydrolipoamide succinyltransferase component (E2) of 2-oxoglutarate dehydrogenase complex (EC 2.3.1.61)	Present	Present
Carbohydrates	Central carbohydrate metabolism	Dehydrogenase complexes	Pyruvate dehydrogenase E1 component (EC 1.2.4.1)	Present	Present
Carbohydrates	Central carbohydrate metabolism	Dihydroxyacetone kinases	Dihydroxyacetone kinase, ATP-dependent (EC 2.7.1.29)	Present	Present
Carbohydrates	Central carbohydrate metabolism	Entner-Doudoroff Pathway	2,3-bisphosphoglycerate-independent phosphoglycerate mutase (EC 5.4.2.1)	Present	Present
Carbohydrates	Central carbohydrate metabolism	Entner-Doudoroff Pathway	2-dehydro-3-deoxygluconate kinase (EC 2.7.1.45)	Present	Present
Carbohydrates	Central carbohydrate metabolism	Entner-Doudoroff Pathway	2-dehydro-3-deoxyphosphogluconate aldolase (EC 4.1.2.14)	Present	Present
Carbohydrates	Central carbohydrate metabolism	Entner-Doudoroff Pathway	6-phosphogluconolactonase (EC 3.1.1.31)	Present	Present
Carbohydrates	Central carbohydrate metabolism	Entner-Doudoroff Pathway	Enolase (EC 4.2.1.11)	Present	Present
Carbohydrates	Central carbohydrate metabolism	Entner-Doudoroff Pathway	Glucokinase (EC 2.7.1.2)	Present	Present
Carbohydrates	Central carbohydrate metabolism	Entner-Doudoroff Pathway	Gluconokinase (EC 2.7.1.12)	Present	Present
Carbohydrates	Central carbohydrate metabolism	Entner-Doudoroff Pathway	Glucose dehydrogenase, PQQ-dependent (EC 1.1.5.2)	Present	Present
Carbohydrates	Central carbohydrate metabolism	Entner-Doudoroff Pathway	Glucose-6-phosphate 1-dehydrogenase (EC 1.1.1.49)	Present	Present
Carbohydrates	Central carbohydrate metabolism	Entner-Doudoroff Pathway	NAD-dependent glyceraldehyde-3-phosphate dehydrogenase (EC 1.2.1.12)	Present	Present
Carbohydrates	Central carbohydrate metabolism	Entner-Doudoroff Pathway	Phosphogluconate dehydratase (EC 4.2.1.12)	Present	Present
Carbohydrates	Central carbohydrate metabolism	Entner-Doudoroff Pathway	Phosphoglycerate kinase (EC 2.7.2.3)	Present	Present
Carbohydrates	Central carbohydrate metabolism	Entner-Doudoroff Pathway	Phosphoglycerate mutase (EC 5.4.2.1)	Present	Present
Carbohydrates	Central carbohydrate metabolism	Entner-Doudoroff Pathway	Pyruvate kinase (EC 2.7.1.40)	Present	Present
Carbohydrates	Central carbohydrate metabolism	Glycolate, glyoxylate interconversions	Phosphoglycolate phosphatase (EC 3.1.3.18)	Present	Present
Carbohydrates	Central carbohydrate metabolism	Glycolysis and Gluconeogenesis	2,3-bisphosphoglycerate-independent phosphoglycerate mutase (EC 5.4.2.1)	Present	Present
Carbohydrates	Central carbohydrate metabolism	Glycolysis and Gluconeogenesis	6-phosphofructokinase (EC 2.7.1.11)	Present	Present
Carbohydrates	Central carbohydrate metabolism	Glycolysis and Gluconeogenesis	6-phosphofructokinase class II (EC 2.7.1.11)	Present	Present
Carbohydrates	Central carbohydrate metabolism	Glycolysis and Gluconeogenesis	Enolase (EC 4.2.1.11)	Present	Present
Carbohydrates	Central carbohydrate metabolism	Glycolysis and Gluconeogenesis	Fructose-1,6-bisphosphatase, GlpX type (EC 3.1.3.11)	Present	Present
Carbohydrates	Central carbohydrate metabolism	Glycolysis and Gluconeogenesis	Fructose-1,6-bisphosphatase, type I (EC 3.1.3.11)	Present	Present
Carbohydrates	Central carbohydrate metabolism	Glycolysis and Gluconeogenesis	Fructose-bisphosphate aldolase class I (EC 4.1.2.13)	Present	Present
Carbohydrates	Central carbohydrate metabolism	Glycolysis and Gluconeogenesis	Fructose-bisphosphate aldolase class II (EC 4.1.2.13)	Present	Present
Carbohydrates	Central carbohydrate metabolism	Glycolysis and Gluconeogenesis	Glucokinase (EC 2.7.1.2)	Present	Present
Carbohydrates	Central carbohydrate metabolism	Glycolysis and Gluconeogenesis	Glucose-6-phosphate isomerase (EC 5.3.1.9)	Present	Present
Carbohydrates	Central carbohydrate metabolism	Glycolysis and Gluconeogenesis	NAD-dependent glyceraldehyde-3-phosphate dehydrogenase (EC 1.2.1.12)	Present	Present
Carbohydrates	Central carbohydrate metabolism	Glycolysis and Gluconeogenesis	Phosphoenolpyruvate synthase (EC 2.7.9.2)	Present	Present
Carbohydrates	Central carbohydrate metabolism	Glycolysis and Gluconeogenesis	Phosphoglycerate kinase (EC 2.7.2.3)	Present	Present
Carbohydrates	Central carbohydrate metabolism	Glycolysis and Gluconeogenesis	Phosphoglycerate mutase (EC 5.4.2.1)	Present	Present
Carbohydrates	Central carbohydrate metabolism	Glycolysis and Gluconeogenesis	Pyruvate kinase (EC 2.7.1.40)	Present	Present
Carbohydrates	Central carbohydrate metabolism	Glycolysis and Gluconeogenesis	Triosephosphate isomerase (EC 5.3.1.1)	Present	Present
Carbohydrates	Central carbohydrate metabolism	Glyoxylate bypass	Aconitate hydratase (EC 4.2.1.3)	Present	Present
Carbohydrates	Central carbohydrate metabolism	Glyoxylate bypass	Aconitate hydratase 2 (EC 4.2.1.3)	Present	Present
Carbohydrates	Central carbohydrate metabolism	Glyoxylate bypass	Citrate synthase (si) (EC 2.3.3.1)	Present	Present
Carbohydrates	Central carbohydrate metabolism	Glyoxylate bypass	Isocitrate dehydrogenase phosphatase (EC 2.7.11.5)/kinase (EC 3.1.3.-)	Present	Present
Carbohydrates	Central carbohydrate metabolism	Glyoxylate bypass	Isocitrate lyase (EC 4.1.3.1)	Present	Present
Carbohydrates	Central carbohydrate metabolism	Glyoxylate bypass	Malate dehydrogenase (EC 1.1.1.37)	Present	Present
Carbohydrates	Central carbohydrate metabolism	Glyoxylate bypass	Malate synthase (EC 2.3.3.9)	Present	Present
Carbohydrates	Central carbohydrate metabolism	Methylglyoxal Metabolism	Aldehyde dehydrogenase (EC 1.2.1.3)	Present	Present
Carbohydrates	Central carbohydrate metabolism	Methylglyoxal Metabolism	Aldehyde dehydrogenase A (EC 1.2.1.22)	Present	Present
Carbohydrates	Central carbohydrate metabolism	Methylglyoxal Metabolism	Hydroxyacylglutathione hydrolase (EC 3.1.2.6)	Present	Present
Carbohydrates	Central carbohydrate metabolism	Methylglyoxal Metabolism	Lactoylglutathione lyase (EC 4.4.1.5)	Present	Present
Carbohydrates	Central carbohydrate metabolism	Methylglyoxal Metabolism	Methylglyoxal synthase (EC 4.2.3.3)	Present	Present
Carbohydrates	Central carbohydrate metabolism	Pentose phosphate pathway	6-phosphogluconate dehydrogenase, decarboxylating (EC 1.1.1.44)	Present	Present
Carbohydrates	Central carbohydrate metabolism	Pentose phosphate pathway	6-phosphogluconolactonase (EC 3.1.1.31)	Present	Present
Carbohydrates	Central carbohydrate metabolism	Pentose phosphate pathway	Glucose-6-phosphate 1-dehydrogenase (EC 1.1.1.49)	Present	Present
Carbohydrates	Central carbohydrate metabolism	Pentose phosphate pathway	Ribose 5-phosphate isomerase A (EC 5.3.1.6)	Present	Present
Carbohydrates	Central carbohydrate metabolism	Pentose phosphate pathway	Ribose-phosphate pyrophosphokinase (EC 2.7.6.1)	Present	Present
Carbohydrates	Central carbohydrate metabolism	Pentose phosphate pathway	Ribulose-phosphate 3-epimerase (EC 5.1.3.1)	Present	Present
Carbohydrates	Central carbohydrate metabolism	Pentose phosphate pathway	Transaldolase (EC 2.2.1.2)	Present	Present
Carbohydrates	Central carbohydrate metabolism	Pentose phosphate pathway	Transketolase (EC 2.2.1.1)	Present	Present
Carbohydrates	Central carbohydrate metabolism	Pentose phosphate pathway	Transketolase, C-terminal section (EC 2.2.1.1)	Present	Present
Carbohydrates	Central carbohydrate metabolism	Pyruvate:ferredoxin oxidoreductase	Pyruvate-flavodoxin oxidoreductase (EC 1.2.7.-)	Present	Present
Carbohydrates	Central carbohydrate metabolism	Pyruvate Alanine Serine Interconversions	Alanine racemase, biosynthetic (EC 5.1.1.1)	Present	Present
Carbohydrates	Central carbohydrate metabolism	Pyruvate Alanine Serine Interconversions	Alanine racemase, catabolic (EC 5.1.1.1)	Present	Present
Carbohydrates	Central carbohydrate metabolism	Pyruvate Alanine Serine Interconversions	Branched-chain amino acid aminotransferase (EC 2.6.1.42)	Present	Present
Carbohydrates	Central carbohydrate metabolism	Pyruvate Alanine Serine Interconversions	D-amino acid dehydrogenase small subunit (EC 1.4.99.1)	Present	Present
Carbohydrates	Central carbohydrate metabolism	Pyruvate Alanine Serine Interconversions	D-serine/D-alanine/glycine transporter	Present	Present
Carbohydrates	Central carbohydrate metabolism	Pyruvate Alanine Serine Interconversions	L-serine dehydratase (EC 4.3.1.17)	Present	Present
Carbohydrates	Central carbohydrate metabolism	Pyruvate Alanine Serine Interconversions	Serine transporter	Present	Present
Carbohydrates	Central carbohydrate metabolism	Pyruvate Alanine Serine Interconversions	Valine--pyruvate aminotransferase (EC 2.6.1.66)	Present	Present
Carbohydrates	Central carbohydrate metabolism	Pyruvate metabolism I: anaplerotic reactions, PEP	Malate Na(+) symporter	Present	Present
Carbohydrates	Central carbohydrate metabolism	Pyruvate metabolism I: anaplerotic reactions, PEP	NAD-dependent malic enzyme (EC 1.1.1.38)	Present	Present
Carbohydrates	Central carbohydrate metabolism	Pyruvate metabolism I: anaplerotic reactions, PEP	NADP-dependent malic enzyme (EC 1.1.1.40)	Present	Present
Carbohydrates	Central carbohydrate metabolism	Pyruvate metabolism I: anaplerotic reactions, PEP	Phosphoenolpyruvate carboxykinase [ATP] (EC 4.1.1.49)	Present	Present
Carbohydrates	Central carbohydrate metabolism	Pyruvate metabolism I: anaplerotic reactions, PEP	Phosphoenolpyruvate carboxylase (EC 4.1.1.31)	Present	Present
Carbohydrates	Central carbohydrate metabolism	Pyruvate metabolism I: anaplerotic reactions, PEP	Phosphoenolpyruvate synthase (EC 2.7.9.2)	Present	Present
Carbohydrates	Central carbohydrate metabolism	Pyruvate metabolism I: anaplerotic reactions, PEP	Pyruvate kinase (EC 2.7.1.40)	Present	Present
Carbohydrates	Central carbohydrate metabolism	Pyruvate metabolism II: acetyl-CoA, acetogenesis from pyruvate	Acetaldehyde dehydrogenase (EC 1.2.1.10)	Present	Present
Carbohydrates	Central carbohydrate metabolism	Pyruvate metabolism II: acetyl-CoA, acetogenesis from pyruvate	Acetate kinase (EC 2.7.2.1)	Present	Present
Carbohydrates	Central carbohydrate metabolism	Pyruvate metabolism II: acetyl-CoA, acetogenesis from pyruvate	Acetate permease ActP (cation/acetate symporter)	Present	Present
Carbohydrates	Central carbohydrate metabolism	Pyruvate metabolism II: acetyl-CoA, acetogenesis from pyruvate	Acetyl-coenzyme A synthetase (EC 6.2.1.1)	Present	Present
Carbohydrates	Central carbohydrate metabolism	Pyruvate metabolism II: acetyl-CoA, acetogenesis from pyruvate	Acylphosphate phosphohydrolase (EC 3.6.1.7), putative	Present	Present
Carbohydrates	Central carbohydrate metabolism	Pyruvate metabolism II: acetyl-CoA, acetogenesis from pyruvate	Aldehyde dehydrogenase (EC 1.2.1.3)	Present	Present
Carbohydrates	Central carbohydrate metabolism	Pyruvate metabolism II: acetyl-CoA, acetogenesis from pyruvate	Dihydrolipoamide acetyltransferase component of pyruvate dehydrogenase complex (EC 2.3.1.12)	Present	Present
Carbohydrates	Central carbohydrate metabolism	Pyruvate metabolism II: acetyl-CoA, acetogenesis from pyruvate	NAD-dependent protein deacetylase of SIR2 family	Present	Present
Carbohydrates	Central carbohydrate metabolism	Pyruvate metabolism II: acetyl-CoA, acetogenesis from pyruvate	Phosphate acetyltransferase (EC 2.3.1.8)	Present	Present
Carbohydrates	Central carbohydrate metabolism	Pyruvate metabolism II: acetyl-CoA, acetogenesis from pyruvate	Protein acetyltransferase	Present	Present
Carbohydrates	Central carbohydrate metabolism	Pyruvate metabolism II: acetyl-CoA, acetogenesis from pyruvate	Putative membrane protein, clustering with ActP	Present	Present
Carbohydrates	Central carbohydrate metabolism	Pyruvate metabolism II: acetyl-CoA, acetogenesis from pyruvate	Pyruvate decarboxylase (EC 4.1.1.1)	Present	Present
Carbohydrates	Central carbohydrate metabolism	Pyruvate metabolism II: acetyl-CoA, acetogenesis from pyruvate	Pyruvate dehydrogenase E1 component (EC 1.2.4.1)	Present	Present
Carbohydrates	Central carbohydrate metabolism	Pyruvate metabolism II: acetyl-CoA, acetogenesis from pyruvate	Pyruvate oxidase (EC 1.2.3.3)	Present	Present
Carbohydrates	Central carbohydrate metabolism	Pyruvate metabolism II: acetyl-CoA, acetogenesis from pyruvate	Pyruvate oxidase [ubiquinone, cytochrome] (EC 1.2.2.2)	Present	Present
Carbohydrates	Central carbohydrate metabolism	TCA Cycle	2-oxoglutarate dehydrogenase E1 component (EC 1.2.4.2)	Present	Present
Carbohydrates	Central carbohydrate metabolism	TCA Cycle	Aconitate hydratase (EC 4.2.1.3)	Present	Present
Carbohydrates	Central carbohydrate metabolism	TCA Cycle	Aconitate hydratase 2 (EC 4.2.1.3)	Present	Present
Carbohydrates	Central carbohydrate metabolism	TCA Cycle	Citrate synthase (si) (EC 2.3.3.1)	Present	Present
Carbohydrates	Central carbohydrate metabolism	TCA Cycle	Dihydrolipoamide succinyltransferase component (E2) of 2-oxoglutarate dehydrogenase complex (EC 2.3.1.61)	Present	Present
Carbohydrates	Central carbohydrate metabolism	TCA Cycle	Fumarate hydratase class I, aerobic (EC 4.2.1.2)	Present	Present
Carbohydrates	Central carbohydrate metabolism	TCA Cycle	Fumarate hydratase class II (EC 4.2.1.2)	Present	Present
Carbohydrates	Central carbohydrate metabolism	TCA Cycle	Isocitrate dehydrogenase [NADP] (EC 1.1.1.42)	Present	Present
Carbohydrates	Central carbohydrate metabolism	TCA Cycle	Malate dehydrogenase (EC 1.1.1.37)	Present	Present
Carbohydrates	Central carbohydrate metabolism	TCA Cycle	Succinate dehydrogenase flavoprotein subunit (EC 1.3.99.1)	Present	Present
Carbohydrates	Central carbohydrate metabolism	TCA Cycle	Succinate dehydrogenase iron-sulfur protein (EC 1.3.99.1)	Present	Present
Carbohydrates	Central carbohydrate metabolism	TCA Cycle	Succinyl-CoA ligase [ADP-forming] alpha chain (EC 6.2.1.5)	Present	Present
Carbohydrates	Central carbohydrate metabolism	TCA Cycle	Succinyl-CoA ligase [ADP-forming] beta chain (EC 6.2.1.5)	Present	Present
Carbohydrates	Central carbohydrate metabolism	TCA Cycle	Transcriptional regulator of succinyl CoA synthetase operon	Present	Present
Carbohydrates	Di- and oligosaccharides	Beta-Glucoside Metabolism	6-phospho-beta-glucosidase (EC 3.2.1.86)	Present	Present
Carbohydrates	Di- and oligosaccharides	Beta-Glucoside Metabolism	6-phospho-beta-glucosidase ascB (EC 3.2.1.86)	Present	Present
Carbohydrates	Di- and oligosaccharides	Beta-Glucoside Metabolism	AscBF operon repressor	Present	Present
Carbohydrates	Di- and oligosaccharides	Beta-Glucoside Metabolism	Beta-glucosidase (EC 3.2.1.21)	Present	Present
Carbohydrates	Di- and oligosaccharides	Beta-Glucoside Metabolism	Beta-glucoside bgl operon antiterminator, BglG family	Present	Present
Carbohydrates	Di- and oligosaccharides	Beta-Glucoside Metabolism	PTS system, arbutin-, cellobiose-, and salicin-specific IIBC component (EC 2.7.1.69)	Present	Present
Carbohydrates	Di- and oligosaccharides	Beta-Glucoside Metabolism	PTS system, beta-glucoside-specific IIA component (EC 2.7.1.69)	Present	Present
Carbohydrates	Di- and oligosaccharides	Beta-Glucoside Metabolism	PTS system, beta-glucoside-specific IIB component (EC 2.7.1.69)	Present	Present
Carbohydrates	Di- and oligosaccharides	Beta-Glucoside Metabolism	PTS system, beta-glucoside-specific IIC component (EC 2.7.1.69)	Present	Present
Carbohydrates	Di- and oligosaccharides	Beta-Glucoside Metabolism	PTS system, cellobiose-specific IIA component (EC 2.7.1.69)	Present	Present
Carbohydrates	Di- and oligosaccharides	Beta-Glucoside Metabolism	PTS system, cellobiose-specific IIB component (EC 2.7.1.69)	Present	Present
Carbohydrates	Di- and oligosaccharides	Beta-Glucoside Metabolism	PTS system, cellobiose-specific IIC component (EC 2.7.1.69)	Present	Present
Carbohydrates	Di- and oligosaccharides	Beta-Glucoside Metabolism	Periplasmic beta-glucosidase (EC 3.2.1.21)	Present	Present
Carbohydrates	Di- and oligosaccharides	Lactose and Galactose Uptake and Utilization	Aldose 1-epimerase (EC 5.1.3.3)	Present	Present
Carbohydrates	Di- and oligosaccharides	Lactose and Galactose Uptake and Utilization	Alpha-galactosidase (EC 3.2.1.22)	Present	Present
Carbohydrates	Di- and oligosaccharides	Lactose and Galactose Uptake and Utilization	Beta-galactosidase (EC 3.2.1.23)	Present	Present
Carbohydrates	Di- and oligosaccharides	Lactose and Galactose Uptake and Utilization	Galactokinase (EC 2.7.1.6)	Present	Present
Carbohydrates	Di- and oligosaccharides	Lactose and Galactose Uptake and Utilization	Galactose operon repressor, GalR-LacI family of transcriptional regulators	Present	Present
Carbohydrates	Di- and oligosaccharides	Lactose and Galactose Uptake and Utilization	Galactose-1-phosphate uridylyltransferase (EC 2.7.7.10)	Present	Present
Carbohydrates	Di- and oligosaccharides	Lactose and Galactose Uptake and Utilization	Galactose/methyl galactoside ABC transport system, ATP-binding protein MglA (EC 3.6.3.17)	Present	Present
Carbohydrates	Di- and oligosaccharides	Lactose and Galactose Uptake and Utilization	Galactose/methyl galactoside ABC transport system, D-galactose-binding periplasmic protein MglB (TC 3.A.1.2.3)	Present	Present
Carbohydrates	Di- and oligosaccharides	Lactose and Galactose Uptake and Utilization	Galactose/methyl galactoside ABC transport system, permease protein MglC (TC 3.A.1.2.3)	Present	Present
Carbohydrates	Di- and oligosaccharides	Lactose and Galactose Uptake and Utilization	Lactose permease	Present	Present
Carbohydrates	Di- and oligosaccharides	Lactose and Galactose Uptake and Utilization	Mgl repressor and galactose ultrainduction factor GalS, HTH-type transcriptional regulator	Present	Present
Carbohydrates	Di- and oligosaccharides	Lactose and Galactose Uptake and Utilization	Transcriptional repressor of the lac operon	Present	Present
Carbohydrates	Di- and oligosaccharides	Lactose and Galactose Uptake and Utilization	UDP-glucose 4-epimerase (EC 5.1.3.2)	Present	Present
Carbohydrates	Di- and oligosaccharides	Lactose utilization	Beta-galactosidase (EC 3.2.1.23)	Present	Present
Carbohydrates	Di- and oligosaccharides	Lactose utilization	Lactose permease	Present	Present
Carbohydrates	Di- and oligosaccharides	Lactose utilization	Transcriptional repressor of the lac operon	Present	Present
Carbohydrates	Di- and oligosaccharides	Maltose and Maltodextrin Utilization	4-alpha-glucanotransferase (amylomaltase) (EC 2.4.1.25)	Present	Present
Carbohydrates	Di- and oligosaccharides	Maltose and Maltodextrin Utilization	ABC-type sugar transport system, periplasmic binding protein YcjN	Present	Present
Carbohydrates	Di- and oligosaccharides	Maltose and Maltodextrin Utilization	Aldose 1-epimerase (EC 5.1.3.3)	Present	Present
Carbohydrates	Di- and oligosaccharides	Maltose and Maltodextrin Utilization	Alpha-glucosidase (EC 3.2.1.20)	Present	Present
Carbohydrates	Di- and oligosaccharides	Maltose and Maltodextrin Utilization	Glucoamylase (EC 3.2.1.3)	Present	Present
Carbohydrates	Di- and oligosaccharides	Maltose and Maltodextrin Utilization	Glycogen phosphorylase (EC 2.4.1.1)	Present	Present
Carbohydrates	Di- and oligosaccharides	Maltose and Maltodextrin Utilization	Inner membrane ABC transporter permease protein YcjO	Present	Present
Carbohydrates	Di- and oligosaccharides	Maltose and Maltodextrin Utilization	Inner membrane ABC transporter permease protein YcjP	Present	Present
Carbohydrates	Di- and oligosaccharides	Maltose and Maltodextrin Utilization	Maltodextrin glucosidase (EC 3.2.1.20)	Present	Present
Carbohydrates	Di- and oligosaccharides	Maltose and Maltodextrin Utilization	Maltodextrin phosphorylase (EC 2.4.1.1)	Present	Present
Carbohydrates	Di- and oligosaccharides	Maltose and Maltodextrin Utilization	Maltoporin (maltose/maltodextrin high-affinity receptor, phage lambda receptor protein)	Present	Present
Carbohydrates	Di- and oligosaccharides	Maltose and Maltodextrin Utilization	Maltose O-acetyltransferase (EC 2.3.1.79)	Present	Present
Carbohydrates	Di- and oligosaccharides	Maltose and Maltodextrin Utilization	Maltose operon periplasmic protein MalM	Present	Present
Carbohydrates	Di- and oligosaccharides	Maltose and Maltodextrin Utilization	Maltose phosphorylase (EC 2.4.1.8)	Present	Present
Carbohydrates	Di- and oligosaccharides	Maltose and Maltodextrin Utilization	Maltose regulon modulator	Present	Present
Carbohydrates	Di- and oligosaccharides	Maltose and Maltodextrin Utilization	Maltose regulon regulatory protein MalI (repressor for malXY)	Present	Present
Carbohydrates	Di- and oligosaccharides	Maltose and Maltodextrin Utilization	Maltose-6&#39;-phosphate glucosidase (EC 3.2.1.122)	Present	Present
Carbohydrates	Di- and oligosaccharides	Maltose and Maltodextrin Utilization	Maltose/maltodextrin ABC transporter, permease protein MalF	Present	Present
Carbohydrates	Di- and oligosaccharides	Maltose and Maltodextrin Utilization	Maltose/maltodextrin ABC transporter, permease protein MalG	Present	Present
Carbohydrates	Di- and oligosaccharides	Maltose and Maltodextrin Utilization	Maltose/maltodextrin ABC transporter, substrate binding periplasmic protein MalE	Present	Present
Carbohydrates	Di- and oligosaccharides	Maltose and Maltodextrin Utilization	Maltose/maltodextrin transport ATP-binding protein MalK (EC 3.6.3.19)	Present	Present
Carbohydrates	Di- and oligosaccharides	Maltose and Maltodextrin Utilization	Mlc, transcriptional repressor of MalT (the transcriptional activator of maltose regulon) and manXYZ operon	Present	Present
Carbohydrates	Di- and oligosaccharides	Maltose and Maltodextrin Utilization	Multiple sugar ABC transporter, ATP-binding protein	Present	Present
Carbohydrates	Di- and oligosaccharides	Maltose and Maltodextrin Utilization	PTS system, maltose and glucose-specific IIB component (EC 2.7.1.69)	Present	Present
Carbohydrates	Di- and oligosaccharides	Maltose and Maltodextrin Utilization	PTS system, maltose and glucose-specific IIC component (EC 2.7.1.69)	Present	Present
Carbohydrates	Di- and oligosaccharides	Maltose and Maltodextrin Utilization	Periplasmic alpha-amylase (EC 3.2.1.1)	Present	Present
Carbohydrates	Di- and oligosaccharides	Maltose and Maltodextrin Utilization	Putative oxidoreductase YcjS (EC 1.-.-.-), NADH-binding	Present	Present
Carbohydrates	Di- and oligosaccharides	Maltose and Maltodextrin Utilization	Putative sucrose phosphorylase (EC 2.4.1.7)	Present	Present
Carbohydrates	Di- and oligosaccharides	Maltose and Maltodextrin Utilization	Sugar phosphate isomerases/epimerases family protein YcjR	Present	Present
Carbohydrates	Di- and oligosaccharides	Maltose and Maltodextrin Utilization	Transcriptional activator of maltose regulon, MalT	Present	Present
Carbohydrates	Di- and oligosaccharides	Maltose and Maltodextrin Utilization	Transcriptional regulator YcjW, LacI family, possibly involved in maltodextrin utilization pathway	Present	Present
Carbohydrates	Di- and oligosaccharides	Maltose and Maltodextrin Utilization	Zinc-type alcohol dehydrogenase YcjQ	Present	Present
Carbohydrates	Di- and oligosaccharides	Sucrose utilization	Fructokinase (EC 2.7.1.4)	Present	Present
Carbohydrates	Di- and oligosaccharides	Sucrose utilization	PTS system, sucrose-specific IIB component (EC 2.7.1.69)	Present	Present
Carbohydrates	Di- and oligosaccharides	Sucrose utilization	PTS system, sucrose-specific IIC component (EC 2.7.1.69)	Present	Present
Carbohydrates	Di- and oligosaccharides	Sucrose utilization	Sucrose operon repressor ScrR, LacI family	Present	Present
Carbohydrates	Di- and oligosaccharides	Sucrose utilization	Sucrose-6-phosphate hydrolase (EC 3.2.1.26)	Present	Present
Carbohydrates	Di- and oligosaccharides	Trehalose Biosynthesis	1,4-alpha-glucan (glycogen) branching enzyme, GH-13-type (EC 2.4.1.18)	Present	Present
Carbohydrates	Di- and oligosaccharides	Trehalose Biosynthesis	Alpha,alpha-trehalose-phosphate synthase [UDP-forming] (EC 2.4.1.15)	Present	Present
Carbohydrates	Di- and oligosaccharides	Trehalose Biosynthesis	Glucoamylase (EC 3.2.1.3)	Present	Present
Carbohydrates	Di- and oligosaccharides	Trehalose Biosynthesis	Glycogen debranching enzyme (EC 3.2.1.-)	Present	Present
Carbohydrates	Di- and oligosaccharides	Trehalose Biosynthesis	Trehalose phosphorylase (EC 2.4.1.64)	Present	Present
Carbohydrates	Di- and oligosaccharides	Trehalose Biosynthesis	Trehalose synthase (EC 5.4.99.16)	Present	Present
Carbohydrates	Di- and oligosaccharides	Trehalose Biosynthesis	Trehalose-6-phosphate phosphatase (EC 3.1.3.12)	Present	Present
Carbohydrates	Di- and oligosaccharides	Trehalose Uptake and Utilization	Cytoplasmic trehalase (EC 3.2.1.28)	Present	Present
Carbohydrates	Di- and oligosaccharides	Trehalose Uptake and Utilization	Maltoporin (maltose/maltodextrin high-affinity receptor, phage lambda receptor protein)	Present	Present
Carbohydrates	Di- and oligosaccharides	Trehalose Uptake and Utilization	Maltose-6&#39;-phosphate glucosidase (EC 3.2.1.122)	Present	Present
Carbohydrates	Di- and oligosaccharides	Trehalose Uptake and Utilization	PTS system, glucose-specific IIA component (EC 2.7.1.69)	Present	Present
Carbohydrates	Di- and oligosaccharides	Trehalose Uptake and Utilization	PTS system, glucose-specific IIB component (EC 2.7.1.69)	Present	Present
Carbohydrates	Di- and oligosaccharides	Trehalose Uptake and Utilization	PTS system, glucose-specific IIC component (EC 2.7.1.69)	Present	Present
Carbohydrates	Di- and oligosaccharides	Trehalose Uptake and Utilization	PTS system, trehalose-specific IIB component (EC 2.7.1.69)	Present	Present
Carbohydrates	Di- and oligosaccharides	Trehalose Uptake and Utilization	PTS system, trehalose-specific IIC component (EC 2.7.1.69)	Present	Present
Carbohydrates	Di- and oligosaccharides	Trehalose Uptake and Utilization	Trehalase (EC 3.2.1.28)	Present	Present
Carbohydrates	Di- and oligosaccharides	Trehalose Uptake and Utilization	Trehalose operon transcriptional repressor	Present	Present
Carbohydrates	Di- and oligosaccharides	Trehalose Uptake and Utilization	Trehalose phosphorylase (EC 2.4.1.64)	Present	Present
Carbohydrates	Di- and oligosaccharides	Trehalose Uptake and Utilization	Trehalose-6-phosphate hydrolase (EC 3.2.1.93)	Present	Present
Carbohydrates	Fermentation	Acetoin, butanediol metabolism	2,3-butanediol dehydrogenase, S-alcohol forming, (R)-acetoin-specific (EC 1.1.1.4)	Present	Present
Carbohydrates	Fermentation	Acetoin, butanediol metabolism	Acetoin (diacetyl) reductase (EC 1.1.1.5)	Present	Present
Carbohydrates	Fermentation	Acetoin, butanediol metabolism	Acetolactate synthase large subunit (EC 2.2.1.6)	Present	Present
Carbohydrates	Fermentation	Acetoin, butanediol metabolism	Acetolactate synthase small subunit (EC 2.2.1.6)	Present	Present
Carbohydrates	Fermentation	Acetoin, butanediol metabolism	Acetolactate synthase, catabolic (EC 2.2.1.6)	Present	Present
Carbohydrates	Fermentation	Acetoin, butanediol metabolism	Alpha-acetolactate decarboxylase (EC 4.1.1.5)	Present	Present
Carbohydrates	Fermentation	Acetolactate synthase subunits	Acetolactate synthase large subunit (EC 2.2.1.6)	Present	Present
Carbohydrates	Fermentation	Acetolactate synthase subunits	Acetolactate synthase small subunit (EC 2.2.1.6)	Present	Present
Carbohydrates	Fermentation	Acetyl-CoA fermentation to Butyrate	3-hydroxyacyl-CoA dehydrogenase (EC 1.1.1.35)	Present	Present
Carbohydrates	Fermentation	Acetyl-CoA fermentation to Butyrate	3-hydroxybutyryl-CoA epimerase (EC 5.1.2.3)	Present	Present
Carbohydrates	Fermentation	Acetyl-CoA fermentation to Butyrate	Acetyl-CoA acetyltransferase (EC 2.3.1.9)	Present	Present
Carbohydrates	Fermentation	Acetyl-CoA fermentation to Butyrate	Butyryl-CoA dehydrogenase (EC 1.3.99.2)	Present	Present
Carbohydrates	Fermentation	Acetyl-CoA fermentation to Butyrate	Enoyl-CoA hydratase (EC 4.2.1.17)	Present	Present
Carbohydrates	Fermentation	Butanol Biosynthesis	Acetaldehyde dehydrogenase (EC 1.2.1.10)	Present	Present
Carbohydrates	Fermentation	Butanol Biosynthesis	Acetyl-CoA acetyltransferase (EC 2.3.1.9)	Present	Present
Carbohydrates	Fermentation	Butanol Biosynthesis	Alcohol dehydrogenase (EC 1.1.1.1)	Present	Present
Carbohydrates	Fermentation	Butanol Biosynthesis	Butyryl-CoA dehydrogenase (EC 1.3.99.2)	Present	Present
Carbohydrates	Fermentation	Butanol Biosynthesis	Enoyl-CoA hydratase (EC 4.2.1.17)	Present	Present
Carbohydrates	Fermentation	Butanol Biosynthesis	Pyruvate formate-lyase (EC 2.3.1.54)	Present	Present
Carbohydrates	Fermentation	Fermentations: Lactate	Acetaldehyde dehydrogenase (EC 1.2.1.10)	Present	Present
Carbohydrates	Fermentation	Fermentations: Lactate	Acetate kinase (EC 2.7.2.1)	Present	Present
Carbohydrates	Fermentation	Fermentations: Lactate	D-lactate dehydrogenase (EC 1.1.1.28)	Present	Present
Carbohydrates	Fermentation	Fermentations: Lactate	L-lactate dehydrogenase (EC 1.1.1.27)	Present	Present
Carbohydrates	Fermentation	Fermentations: Lactate	Phosphate acetyltransferase (EC 2.3.1.8)	Present	Present
Carbohydrates	Fermentation	Fermentations: Mixed acid	Acetaldehyde dehydrogenase (EC 1.2.1.10)	Present	Present
Carbohydrates	Fermentation	Fermentations: Mixed acid	Acetate kinase (EC 2.7.2.1)	Present	Present
Carbohydrates	Fermentation	Fermentations: Mixed acid	Alcohol dehydrogenase (EC 1.1.1.1)	Present	Present
Carbohydrates	Fermentation	Fermentations: Mixed acid	D-lactate dehydrogenase (EC 1.1.1.28)	Present	Present
Carbohydrates	Fermentation	Fermentations: Mixed acid	Formate efflux transporter (TC 2.A.44 family)	Present	Present
Carbohydrates	Fermentation	Fermentations: Mixed acid	L-lactate dehydrogenase (EC 1.1.1.27)	Present	Present
Carbohydrates	Fermentation	Fermentations: Mixed acid	Phosphate acetyltransferase (EC 2.3.1.8)	Present	Present
Carbohydrates	Fermentation	Fermentations: Mixed acid	Phosphoenolpyruvate carboxylase (EC 4.1.1.31)	Present	Present
Carbohydrates	Fermentation	Fermentations: Mixed acid	Pyruvate formate-lyase (EC 2.3.1.54)	Present	Present
Carbohydrates	Fermentation	Fermentations: Mixed acid	Pyruvate formate-lyase activating enzyme (EC 1.97.1.4)	Present	Present
Carbohydrates	Fermentation	Fermentations: Mixed acid	Sugar/maltose fermentation stimulation protein homolog	Present	Present
Carbohydrates	Monosaccharides	2-Ketogluconate Utilization	2-ketogluconate kinase (EC 2.7.1.13)	Present	Present
Carbohydrates	Monosaccharides	2-Ketogluconate Utilization	2-ketogluconate transporter	Present	Present
Carbohydrates	Monosaccharides	2-Ketogluconate Utilization	2-ketogluconate utilization repressor PtxS	Present	Present
Carbohydrates	Monosaccharides	2-Ketogluconate Utilization	Epimerase KguE	Present	Present
Carbohydrates	Monosaccharides	D-Galacturonate and D-Glucuronate Utilization	2-dehydro-3-deoxygluconate kinase (EC 2.7.1.45)	Present	Present
Carbohydrates	Monosaccharides	D-Galacturonate and D-Glucuronate Utilization	2-dehydro-3-deoxyphosphogluconate aldolase (EC 4.1.2.14)	Present	Present
Carbohydrates	Monosaccharides	D-Galacturonate and D-Glucuronate Utilization	2-deoxy-D-gluconate 3-dehydrogenase (EC 1.1.1.125)	Present	Present
Carbohydrates	Monosaccharides	D-Galacturonate and D-Glucuronate Utilization	2-keto-3-deoxygluconate permease (KDG permease)	Present	Present
Carbohydrates	Monosaccharides	D-Galacturonate and D-Glucuronate Utilization	4-deoxy-L-threo-5-hexosulose-uronate ketol-isomerase (EC 5.3.1.17)	Present	Present
Carbohydrates	Monosaccharides	D-Galacturonate and D-Glucuronate Utilization	Alpha-glucosidase (EC 3.2.1.20)	Present	Present
Carbohydrates	Monosaccharides	D-Galacturonate and D-Glucuronate Utilization	Altronate hydrolase (EC 4.2.1.7)	Present	Present
Carbohydrates	Monosaccharides	D-Galacturonate and D-Glucuronate Utilization	Altronate oxidoreductase (EC 1.1.1.58)	Present	Present
Carbohydrates	Monosaccharides	D-Galacturonate and D-Glucuronate Utilization	D-mannonate oxidoreductase (EC 1.1.1.57)	Present	Present
Carbohydrates	Monosaccharides	D-Galacturonate and D-Glucuronate Utilization	Endo-1,4-beta-xylanase A precursor (EC 3.2.1.8)	Present	Present
Carbohydrates	Monosaccharides	D-Galacturonate and D-Glucuronate Utilization	Hexuronate transporter	Present	Present
Carbohydrates	Monosaccharides	D-Galacturonate and D-Glucuronate Utilization	Hexuronate utilization operon transcriptional repressor ExuR	Present	Present
Carbohydrates	Monosaccharides	D-Galacturonate and D-Glucuronate Utilization	Mannonate dehydratase (EC 4.2.1.8)	Present	Present
Carbohydrates	Monosaccharides	D-Galacturonate and D-Glucuronate Utilization	Oligogalacturonate lyase (EC 4.2.2.6)	Present	Present
Carbohydrates	Monosaccharides	D-Galacturonate and D-Glucuronate Utilization	Pectinesterase (EC 3.1.1.11)	Present	Present
Carbohydrates	Monosaccharides	D-Galacturonate and D-Glucuronate Utilization	Rhamnogalacturonides degradation protein RhiN	Present	Present
Carbohydrates	Monosaccharides	D-Galacturonate and D-Glucuronate Utilization	Transcriptional regulator KdgR, KDG operon repressor	Present	Present
Carbohydrates	Monosaccharides	D-Galacturonate and D-Glucuronate Utilization	Uronate isomerase (EC 5.3.1.12)	Present	Present
Carbohydrates	Monosaccharides	D-galactarate, D-glucarate and D-glycerate catabolism	2-hydroxy-3-oxopropionate reductase (EC 1.1.1.60)	Present	Present
Carbohydrates	Monosaccharides	D-galactarate, D-glucarate and D-glycerate catabolism	D-glycerate transporter (predicted)	Present	Present
Carbohydrates	Monosaccharides	D-galactarate, D-glucarate and D-glycerate catabolism	Glycerate kinase (EC 2.7.1.31)	Present	Present
Carbohydrates	Monosaccharides	D-galactarate, D-glucarate and D-glycerate catabolism	Sugar diacid utilization regulator SdaR	Present	Present
Carbohydrates	Monosaccharides	D-galactarate, D-glucarate and D-glycerate catabolism - gjo	2-hydroxy-3-oxopropionate reductase (EC 1.1.1.60)	Present	Present
Carbohydrates	Monosaccharides	D-galactarate, D-glucarate and D-glycerate catabolism - gjo	D-glycerate transporter (predicted)	Present	Present
Carbohydrates	Monosaccharides	D-galactarate, D-glucarate and D-glycerate catabolism - gjo	Glycerate kinase (EC 2.7.1.31)	Present	Present
Carbohydrates	Monosaccharides	D-galactarate, D-glucarate and D-glycerate catabolism - gjo	Sugar diacid utilization regulator SdaR	Present	Present
Carbohydrates	Monosaccharides	D-galactonate catabolism	2-dehydro-3-deoxygalactonokinase (EC 2.7.1.58)	Present	Present
Carbohydrates	Monosaccharides	D-galactonate catabolism	2-dehydro-3-deoxyphosphogalactonate aldolase (EC 4.1.2.21)	Present	Present
Carbohydrates	Monosaccharides	D-galactonate catabolism	D-Galactonate repressor DgoR	Present	Present
Carbohydrates	Monosaccharides	D-galactonate catabolism	D-galactonate transporter	Present	Present
Carbohydrates	Monosaccharides	D-galactonate catabolism	Galactonate dehydratase (EC 4.2.1.6)	Present	Present
Carbohydrates	Monosaccharides	D-gluconate and ketogluconates metabolism	2,5-diketo-D-gluconate reductase A (EC 1.1.1.274)	Present	Present
Carbohydrates	Monosaccharides	D-gluconate and ketogluconates metabolism	2,5-diketo-D-gluconic acid reductase B (EC 1.1.1.274)	Present	Present
Carbohydrates	Monosaccharides	D-gluconate and ketogluconates metabolism	2-dehydro-3-deoxygluconate kinase (EC 2.7.1.45)	Present	Present
Carbohydrates	Monosaccharides	D-gluconate and ketogluconates metabolism	2-ketoaldonate reductase, broad specificity (EC 1.1.1.215) (EC 1.1.1.-)	Present	Present
Carbohydrates	Monosaccharides	D-gluconate and ketogluconates metabolism	2-ketogluconate kinase (EC 2.7.1.13)	Present	Present
Carbohydrates	Monosaccharides	D-gluconate and ketogluconates metabolism	6-phosphogluconate dehydrogenase, decarboxylating (EC 1.1.1.44)	Present	Present
Carbohydrates	Monosaccharides	D-gluconate and ketogluconates metabolism	Gluconate utilization system Gnt-I transcriptional repressor	Present	Present
Carbohydrates	Monosaccharides	D-gluconate and ketogluconates metabolism	Gluconokinase (EC 2.7.1.12)	Present	Present
Carbohydrates	Monosaccharides	D-gluconate and ketogluconates metabolism	Glucose dehydrogenase, PQQ-dependent (EC 1.1.5.2)	Present	Present
Carbohydrates	Monosaccharides	D-gluconate and ketogluconates metabolism	Low-affinity gluconate/H+ symporter GntU	Present	Present
Carbohydrates	Monosaccharides	D-ribose utilization	Ribokinase (EC 2.7.1.15)	Present	Present
Carbohydrates	Monosaccharides	D-ribose utilization	Ribose 5-phosphate isomerase A (EC 5.3.1.6)	Present	Present
Carbohydrates	Monosaccharides	D-ribose utilization	Ribose ABC transport system, ATP-binding protein RbsA (TC 3.A.1.2.1)	Present	Present
Carbohydrates	Monosaccharides	D-ribose utilization	Ribose ABC transport system, high affinity permease RbsD (TC 3.A.1.2.1)	Present	Present
Carbohydrates	Monosaccharides	D-ribose utilization	Ribose ABC transport system, periplasmic ribose-binding protein RbsB (TC 3.A.1.2.1)	Present	Present
Carbohydrates	Monosaccharides	D-ribose utilization	Ribose ABC transport system, permease protein RbsC (TC 3.A.1.2.1)	Present	Present
Carbohydrates	Monosaccharides	D-ribose utilization	Ribose operon repressor	Present	Present
Carbohydrates	Monosaccharides	Deoxyribose and Deoxynucleoside Catabolism	Deoxyribose operon repressor, DeoR family	Present	Present
Carbohydrates	Monosaccharides	Deoxyribose and Deoxynucleoside Catabolism	Deoxyribose-phosphate aldolase (EC 4.1.2.4)	Present	Present
Carbohydrates	Monosaccharides	Deoxyribose and Deoxynucleoside Catabolism	Nucleoside permease NupC	Present	Present
Carbohydrates	Monosaccharides	Deoxyribose and Deoxynucleoside Catabolism	Phosphopentomutase (EC 5.4.2.7)	Present	Present
Carbohydrates	Monosaccharides	Deoxyribose and Deoxynucleoside Catabolism	Purine nucleoside phosphorylase (EC 2.4.2.1)	Present	Present
Carbohydrates	Monosaccharides	Deoxyribose and Deoxynucleoside Catabolism	Putative deoxyribonuclease YjjV	Present	Present
Carbohydrates	Monosaccharides	Deoxyribose and Deoxynucleoside Catabolism	Ribokinase (EC 2.7.1.15)	Present	Present
Carbohydrates	Monosaccharides	Deoxyribose and Deoxynucleoside Catabolism	Thymidine phosphorylase (EC 2.4.2.4)	Present	Present
Carbohydrates	Monosaccharides	Fructose utilization	1-phosphofructokinase (EC 2.7.1.56)	Present	Present
Carbohydrates	Monosaccharides	Fructose utilization	Fructokinase (EC 2.7.1.4)	Present	Present
Carbohydrates	Monosaccharides	Fructose utilization	Fructose repressor FruR, LacI family	Present	Present
Carbohydrates	Monosaccharides	Fructose utilization	Fructose-specific phosphocarrier protein HPr (EC 2.7.1.69)	Present	Present
Carbohydrates	Monosaccharides	Fructose utilization	PTS system, fructose-specific IIA component (EC 2.7.1.69)	Present	Present
Carbohydrates	Monosaccharides	Fructose utilization	PTS system, fructose-specific IIB component (EC 2.7.1.69)	Present	Present
Carbohydrates	Monosaccharides	Fructose utilization	PTS system, fructose-specific IIC component (EC 2.7.1.69)	Present	Present
Carbohydrates	Monosaccharides	Fructose utilization	Phosphoenolpyruvate-protein phosphotransferase of PTS system (EC 2.7.3.9)	Present	Present
Carbohydrates	Monosaccharides	Fructose utilization	Phosphotransferase system, phosphocarrier protein HPr	Present	Present
Carbohydrates	Monosaccharides	Fructose utilization	Transaldolase (EC 2.2.1.2)	Present	Present
Carbohydrates	Monosaccharides	L-Arabinose utilization	Alpha-L-arabinofuranosidase II precursor (EC 3.2.1.55)	Present	Present
Carbohydrates	Monosaccharides	L-Arabinose utilization	Alpha-N-arabinofuranosidase (EC 3.2.1.55)	Present	Present
Carbohydrates	Monosaccharides	L-Arabinose utilization	Arabinose operon regulatory protein	Present	Present
Carbohydrates	Monosaccharides	L-Arabinose utilization	Arabinose-proton symporter	Present	Present
Carbohydrates	Monosaccharides	L-Arabinose utilization	L-arabinose 1-dehydrogenase (EC 1.1.1.46)	Present	Present
Carbohydrates	Monosaccharides	L-Arabinose utilization	L-arabinose isomerase (EC 5.3.1.4)	Present	Present
Carbohydrates	Monosaccharides	L-Arabinose utilization	L-arabinose transport ATP-binding protein AraG (TC 3.A.1.2.2)	Present	Present
Carbohydrates	Monosaccharides	L-Arabinose utilization	L-arabinose transport system permease protein (TC 3.A.1.2.2)	Present	Present
Carbohydrates	Monosaccharides	L-Arabinose utilization	L-arabinose-binding periplasmic protein precursor AraF (TC 3.A.1.2.2)	Present	Present
Carbohydrates	Monosaccharides	L-Arabinose utilization	L-ribulose-5-phosphate 4-epimerase (EC 5.1.3.4)	Present	Present
Carbohydrates	Monosaccharides	L-Arabinose utilization	Possible GPH family transporter (TC 2.A.2) for arabinosides	Present	Present
Carbohydrates	Monosaccharides	L-Arabinose utilization	Ribulokinase (EC 2.7.1.16)	Present	Present
Carbohydrates	Monosaccharides	L-rhamnose utilization	Aldehyde dehydrogenase A (EC 1.2.1.22)	Present	Present
Carbohydrates	Monosaccharides	L-rhamnose utilization	L-lactate dehydrogenase (EC 1.1.2.3)	Present	Present
Carbohydrates	Monosaccharides	L-rhamnose utilization	L-rhamnose isomerase (EC 5.3.1.14)	Present	Present
Carbohydrates	Monosaccharides	L-rhamnose utilization	L-rhamnose mutarotase	Present	Present
Carbohydrates	Monosaccharides	L-rhamnose utilization	L-rhamnose operon regulatory protein RhaS	Present	Present
Carbohydrates	Monosaccharides	L-rhamnose utilization	L-rhamnose operon transcriptional activator RhaR	Present	Present
Carbohydrates	Monosaccharides	L-rhamnose utilization	L-rhamnose-proton symporter	Present	Present
Carbohydrates	Monosaccharides	L-rhamnose utilization	Lactaldehyde dehydrogenase involved in fucose or rhamnose utilization (EC 1.2.1.22)	Present	Present
Carbohydrates	Monosaccharides	L-rhamnose utilization	Rhamnogalacturonide transporter RhiT	Present	Present
Carbohydrates	Monosaccharides	L-rhamnose utilization	Rhamnogalacturonides degradation protein RhiN	Present	Present
Carbohydrates	Monosaccharides	L-rhamnose utilization	Rhamnulokinase (EC 2.7.1.5)	Present	Present
Carbohydrates	Monosaccharides	L-rhamnose utilization	Rhamnulose-1-phosphate aldolase (EC 4.1.2.19)	Present	Present
Carbohydrates	Monosaccharides	Mannose Metabolism	Alpha-mannosidase (EC 3.2.1.24)	Present	Present
Carbohydrates	Monosaccharides	Mannose Metabolism	Beta-mannosidase Man2	Present	Present
Carbohydrates	Monosaccharides	Mannose Metabolism	GDP-mannose mannosyl hydrolase (EC 3.6.1.-)	Present	Present
Carbohydrates	Monosaccharides	Mannose Metabolism	Mannose-1-phosphate guanylyltransferase (GDP) (EC 2.7.7.22)	Present	Present
Carbohydrates	Monosaccharides	Mannose Metabolism	Mannose-6-phosphate isomerase (EC 5.3.1.8)	Present	Present
Carbohydrates	Monosaccharides	Mannose Metabolism	PTS system, mannose-specific IIA component (EC 2.7.1.69)	Present	Present
Carbohydrates	Monosaccharides	Mannose Metabolism	PTS system, mannose-specific IIB component (EC 2.7.1.69)	Present	Present
Carbohydrates	Monosaccharides	Mannose Metabolism	PTS system, mannose-specific IIC component (EC 2.7.1.69)	Present	Present
Carbohydrates	Monosaccharides	Mannose Metabolism	PTS system, mannose-specific IID component (EC 2.7.1.69)	Present	Present
Carbohydrates	Monosaccharides	Mannose Metabolism	Phosphomannomutase (EC 5.4.2.8)	Present	Present
Carbohydrates	Monosaccharides	Xylose utilization	Alpha-xylosidase (EC 3.2.1.-)	Present	Present
Carbohydrates	Monosaccharides	Xylose utilization	Beta-xylosidase (EC 3.2.1.37)	Present	Present
Carbohydrates	Monosaccharides	Xylose utilization	D-xylose transport ATP-binding protein XylG	Present	Present
Carbohydrates	Monosaccharides	Xylose utilization	Endo-1,4-beta-xylanase A precursor (EC 3.2.1.8)	Present	Present
Carbohydrates	Monosaccharides	Xylose utilization	Xylanase	Present	Present
Carbohydrates	Monosaccharides	Xylose utilization	Xylose ABC transporter, periplasmic xylose-binding protein XylF	Present	Present
Carbohydrates	Monosaccharides	Xylose utilization	Xylose activator XylR (AraC family)	Present	Present
Carbohydrates	Monosaccharides	Xylose utilization	Xylose isomerase (EC 5.3.1.5)	Present	Present
Carbohydrates	Monosaccharides	Xylose utilization	Xyloside transporter XynT	Present	Present
Carbohydrates	Monosaccharides	Xylose utilization	Xylulose kinase (EC 2.7.1.17)	Present	Present
Carbohydrates	One-carbon Metabolism	One-carbon metabolism by tetrahydropterines	5,10-methylenetetrahydrofolate reductase (EC 1.5.1.20)	Present	Present
Carbohydrates	One-carbon Metabolism	One-carbon metabolism by tetrahydropterines	5-formyltetrahydrofolate cyclo-ligase (EC 6.3.3.2)	Present	Present
Carbohydrates	One-carbon Metabolism	One-carbon metabolism by tetrahydropterines	Formyltetrahydrofolate deformylase (EC 3.5.1.10)	Present	Present
Carbohydrates	One-carbon Metabolism	One-carbon metabolism by tetrahydropterines	Methenyltetrahydrofolate cyclohydrolase (EC 3.5.4.9)	Present	Present
Carbohydrates	One-carbon Metabolism	One-carbon metabolism by tetrahydropterines	Methylenetetrahydrofolate dehydrogenase (NADP+) (EC 1.5.1.5)	Present	Present
Carbohydrates	One-carbon Metabolism	Serine-glyoxylate cycle	3-ketoacyl-CoA thiolase (EC 2.3.1.16)	Present	Present
Carbohydrates	One-carbon Metabolism	Serine-glyoxylate cycle	5,10-methylenetetrahydrofolate reductase (EC 1.5.1.20)	Present	Present
Carbohydrates	One-carbon Metabolism	Serine-glyoxylate cycle	5-formyltetrahydrofolate cyclo-ligase (EC 6.3.3.2)	Present	Present
Carbohydrates	One-carbon Metabolism	Serine-glyoxylate cycle	Acetyl-CoA acetyltransferase (EC 2.3.1.9)	Present	Present
Carbohydrates	One-carbon Metabolism	Serine-glyoxylate cycle	Aconitate hydratase (EC 4.2.1.3)	Present	Present
Carbohydrates	One-carbon Metabolism	Serine-glyoxylate cycle	Citrate synthase (si) (EC 2.3.3.1)	Present	Present
Carbohydrates	One-carbon Metabolism	Serine-glyoxylate cycle	Enolase (EC 4.2.1.11)	Present	Present
Carbohydrates	One-carbon Metabolism	Serine-glyoxylate cycle	Fumarate hydratase class I, aerobic (EC 4.2.1.2)	Present	Present
Carbohydrates	One-carbon Metabolism	Serine-glyoxylate cycle	Glycerate kinase (EC 2.7.1.31)	Present	Present
Carbohydrates	One-carbon Metabolism	Serine-glyoxylate cycle	Isocitrate lyase (EC 4.1.3.1)	Present	Present
Carbohydrates	One-carbon Metabolism	Serine-glyoxylate cycle	Malate dehydrogenase (EC 1.1.1.37)	Present	Present
Carbohydrates	One-carbon Metabolism	Serine-glyoxylate cycle	Methenyltetrahydrofolate cyclohydrolase (EC 3.5.4.9)	Present	Present
Carbohydrates	One-carbon Metabolism	Serine-glyoxylate cycle	Methylenetetrahydrofolate dehydrogenase (NADP+) (EC 1.5.1.5)	Present	Present
Carbohydrates	One-carbon Metabolism	Serine-glyoxylate cycle	Phosphoenolpyruvate carboxykinase [ATP] (EC 4.1.1.49)	Present	Present
Carbohydrates	One-carbon Metabolism	Serine-glyoxylate cycle	Serine hydroxymethyltransferase (EC 2.1.2.1)	Present	Present
Carbohydrates	One-carbon Metabolism	Serine-glyoxylate cycle	Succinate dehydrogenase flavoprotein subunit (EC 1.3.99.1)	Present	Present
Carbohydrates	One-carbon Metabolism	Serine-glyoxylate cycle	Succinate dehydrogenase iron-sulfur protein (EC 1.3.99.1)	Present	Present
Carbohydrates	One-carbon Metabolism	Serine-glyoxylate cycle	Succinyl-CoA ligase [ADP-forming] alpha chain (EC 6.2.1.5)	Present	Present
Carbohydrates	One-carbon Metabolism	Serine-glyoxylate cycle	Succinyl-CoA ligase [ADP-forming] beta chain (EC 6.2.1.5)	Present	Present
Carbohydrates	Organic acids	Alpha-acetolactate operon	Acetolactate synthase, catabolic (EC 2.2.1.6)	Present	Present
Carbohydrates	Organic acids	Alpha-acetolactate operon	Alpha-acetolactate decarboxylase (EC 4.1.1.5)	Present	Present
Carbohydrates	Organic acids	CitAB	Sensor kinase CitA, DpiB (EC 2.7.3.-)	Present	Present
Carbohydrates	Organic acids	CitAB	Transcriptional regulatory protein CitB, DpiA	Present	Present
Carbohydrates	Organic acids	Citrate Metabolism, Transport, and Regulation	2-(5&#39;&#39;-triphosphoribosyl)-3&#39;-dephosphocoenzyme-A synthase (EC 2.7.8.25)	Present	Present
Carbohydrates	Organic acids	Citrate Metabolism, Transport, and Regulation	Apo-citrate lyase phosphoribosyl-dephospho-CoA transferase (EC 2.7.7.61)	Present	Present
Carbohydrates	Organic acids	Citrate Metabolism, Transport, and Regulation	C4-dicarboxylate transporter DcuC (TC 2.A.61.1.1)	Present	Present
Carbohydrates	Organic acids	Citrate Metabolism, Transport, and Regulation	Citrate lyase alpha chain (EC 4.1.3.6)	Present	Present
Carbohydrates	Organic acids	Citrate Metabolism, Transport, and Regulation	Citrate lyase beta chain (EC 4.1.3.6)	Present	Present
Carbohydrates	Organic acids	Citrate Metabolism, Transport, and Regulation	Sensor kinase CitA, DpiB (EC 2.7.3.-)	Present	Present
Carbohydrates	Organic acids	Citrate Metabolism, Transport, and Regulation	Transcriptional regulatory protein CitB, DpiA	Present	Present
Carbohydrates	Organic acids	Citrate Metabolism, Transport, and Regulation	[Citrate [pro-3S]-lyase] ligase (EC 6.2.1.22)	Present	Present
Carbohydrates	Organic acids	Glycerate metabolism	2-hydroxy-3-oxopropionate reductase (EC 1.1.1.60)	Present	Present
Carbohydrates	Organic acids	Glycerate metabolism	D-glycerate transporter (predicted)	Present	Present
Carbohydrates	Organic acids	Glycerate metabolism	Glycerate kinase (EC 2.7.1.31)	Present	Present
Carbohydrates	Organic acids	Glycerate metabolism	Pyruvate kinase (EC 2.7.1.40)	Present	Present
Carbohydrates	Organic acids	Lactate utilization	D-Lactate dehydrogenase (EC 1.1.2.5)	Present	Present
Carbohydrates	Organic acids	Lactate utilization	L-lactate dehydrogenase (EC 1.1.2.3)	Present	Present
Carbohydrates	Organic acids	Lactate utilization	L-lactate permease	Present	Present
Carbohydrates	Polysaccharides	Alpha-Amylase locus in Streptocococcus	Maltose/maltodextrin ABC transporter, substrate binding periplasmic protein MalE	Present	Present
Carbohydrates	Polysaccharides	Glycogen metabolism	1,4-alpha-glucan (glycogen) branching enzyme, GH-13-type (EC 2.4.1.18)	Present	Present
Carbohydrates	Polysaccharides	Glycogen metabolism	4-alpha-glucanotransferase (amylomaltase) (EC 2.4.1.25)	Present	Present
Carbohydrates	Polysaccharides	Glycogen metabolism	Glucose-1-phosphate adenylyltransferase (EC 2.7.7.27)	Present	Present
Carbohydrates	Polysaccharides	Glycogen metabolism	Glycogen debranching enzyme (EC 3.2.1.-)	Present	Present
Carbohydrates	Polysaccharides	Glycogen metabolism	Glycogen phosphorylase (EC 2.4.1.1)	Present	Present
Carbohydrates	Polysaccharides	Glycogen metabolism	Glycogen synthase, ADP-glucose transglucosylase (EC 2.4.1.21)	Present	Present
Carbohydrates	Polysaccharides	Glycogen metabolism	Maltodextrin phosphorylase (EC 2.4.1.1)	Present	Present
Carbohydrates	Sugar alcohols	Glycerol and Glycerol-3-phosphate Uptake and Utilization	Aerobic glycerol-3-phosphate dehydrogenase (EC 1.1.5.3)	Present	Present
Carbohydrates	Sugar alcohols	Glycerol and Glycerol-3-phosphate Uptake and Utilization	GlpG protein (membrane protein of glp regulon)	Present	Present
Carbohydrates	Sugar alcohols	Glycerol and Glycerol-3-phosphate Uptake and Utilization	Glycerol kinase (EC 2.7.1.30)	Present	Present
Carbohydrates	Sugar alcohols	Glycerol and Glycerol-3-phosphate Uptake and Utilization	Glycerol uptake facilitator protein	Present	Present
Carbohydrates	Sugar alcohols	Glycerol and Glycerol-3-phosphate Uptake and Utilization	Glycerol-3-phosphate ABC transporter, ATP-binding protein UgpC (TC 3.A.1.1.3)	Present	Present
Carbohydrates	Sugar alcohols	Glycerol and Glycerol-3-phosphate Uptake and Utilization	Glycerol-3-phosphate ABC transporter, periplasmic glycerol-3-phosphate-binding protein (TC 3.A.1.1.3)	Present	Present
Carbohydrates	Sugar alcohols	Glycerol and Glycerol-3-phosphate Uptake and Utilization	Glycerol-3-phosphate ABC transporter, permease protein UgpA (TC 3.A.1.1.3)	Present	Present
Carbohydrates	Sugar alcohols	Glycerol and Glycerol-3-phosphate Uptake and Utilization	Glycerol-3-phosphate ABC transporter, permease protein UgpE (TC 3.A.1.1.3)	Present	Present
Carbohydrates	Sugar alcohols	Glycerol and Glycerol-3-phosphate Uptake and Utilization	Glycerol-3-phosphate dehydrogenase [NAD(P)+] (EC 1.1.1.94)	Present	Present
Carbohydrates	Sugar alcohols	Glycerol and Glycerol-3-phosphate Uptake and Utilization	Glycerol-3-phosphate regulon repressor, DeoR family	Present	Present
Carbohydrates	Sugar alcohols	Glycerol and Glycerol-3-phosphate Uptake and Utilization	Glycerol-3-phosphate transporter	Present	Present			428
Carbohydrates	Sugar alcohols	Glycerol and Glycerol-3-phosphate Uptake and Utilization	Glycerophosphoryl diester phosphodiesterase (EC 3.1.4.46)	Present	Present
Carbohydrates	Sugar alcohols	Glycerol and Glycerol-3-phosphate Uptake and Utilization	Glycerophosphoryl diester phosphodiesterase, periplasmic (EC 3.1.4.46)	Present	Present
Carbohydrates	Sugar alcohols	Glycerol and Glycerol-3-phosphate Uptake and Utilization	Thiosulfate sulfurtransferase GlpE (EC 2.8.1.1)	Present	Present
Carbohydrates	Sugar alcohols	Inositol catabolism	Inosose isomerase (EC 5.3.99.-)	Present	Present
Carbohydrates	Sugar alcohols	Inositol catabolism	Myo-inositol 2-dehydrogenase 1 (EC 1.1.1.18)	Present	Present
Carbohydrates	Sugar alcohols	Mannitol Utilization	Fructokinase (EC 2.7.1.4)	Present	Present
Carbohydrates	Sugar alcohols	Mannitol Utilization	Mannitol operon repressor	Present	Present
Carbohydrates	Sugar alcohols	Mannitol Utilization	Mannitol-1-phosphate 5-dehydrogenase (EC 1.1.1.17)	Present	Present
Carbohydrates	Sugar alcohols	Mannitol Utilization	PTS system, mannitol-specific IIA component (EC 2.7.1.69)	Present	Present
Carbohydrates	Sugar alcohols	Mannitol Utilization	PTS system, mannitol-specific IIB component (EC 2.7.1.69)	Present	Present
Carbohydrates	Sugar alcohols	Mannitol Utilization	PTS system, mannitol-specific IIC component (EC 2.7.1.69)	Present	Present
Carbohydrates	Sugar alcohols	Mannitol Utilization	Phosphoenolpyruvate-protein phosphotransferase of PTS system (EC 2.7.3.9)	Present	Present
Carbohydrates	Sugar alcohols	Mannitol Utilization	Phosphotransferase system, phosphocarrier protein HPr	Present	Present
Carbohydrates	no subcategory	Carbon storage regulator	Carbon storage regulator	Present	Present
