# Supplementary material for: Complete genome sequence and phenotype microarray analysis of Cronobacter sakazakii SP291: a persistent isolate cultured from a powdered infant formula production facility
Source: Front Microbiol. 2013 Sep 2;4:256. doi: 10.3389/fmicb.2013.00256 (PMC3759002; doi:10.3389/fmicb.2013.00256)
Supplement: Table S9 — Genome annotation: Phosphorus metabolism of C. sakazakii SP291 and C. sakazakii ATCC BAA-894. [file DataSheet9.XLSX]

## Sheet: Phosphorus
Table S9- Genome annotation: Phosphorus metabolism of C. sakazakii SP291 and C. sakazakii ATCC BAA-894.
Category	Subcategory	Subsystem	Role	C. sakazakii ATCC BAA-894	C. sakazakii SP291
Phosphorus Metabolism	no subcategory	High affinity phosphate transporter and control of PHO regulon	Phosphate ABC transporter, periplasmic phosphate-binding protein PstS (TC 3.A.1.7.1)	Present	Present
Phosphorus Metabolism	no subcategory	High affinity phosphate transporter and control of PHO regulon	Phosphate regulon sensor protein PhoR (SphS) (EC 2.7.13.3)	Present	Present
Phosphorus Metabolism	no subcategory	High affinity phosphate transporter and control of PHO regulon	Phosphate regulon transcriptional regulatory protein PhoB (SphR)	Present	Present
Phosphorus Metabolism	no subcategory	High affinity phosphate transporter and control of PHO regulon	Phosphate transport ATP-binding protein PstB (TC 3.A.1.7.1)	Present	Present
Phosphorus Metabolism	no subcategory	High affinity phosphate transporter and control of PHO regulon	Phosphate transport system permease protein PstA (TC 3.A.1.7.1)	Present	Present
Phosphorus Metabolism	no subcategory	High affinity phosphate transporter and control of PHO regulon	Phosphate transport system permease protein PstC (TC 3.A.1.7.1)	Present	Present
Phosphorus Metabolism	no subcategory	High affinity phosphate transporter and control of PHO regulon	Phosphate transport system regulatory protein PhoU	Present	Present
Phosphorus Metabolism	no subcategory	High affinity phosphate transporter and control of PHO regulon	Polyphosphate kinase (EC 2.7.4.1)	Present	Present
Phosphorus Metabolism	no subcategory	Phosphate metabolism	Exopolyphosphatase (EC 3.6.1.11)	Present	Present
Phosphorus Metabolism	no subcategory	Phosphate metabolism	Guanosine-5&#39;-triphosphate,3&#39;-diphosphate pyrophosphatase (EC 3.6.1.40)	Present	Present
Phosphorus Metabolism	no subcategory	Phosphate metabolism	Inorganic pyrophosphatase (EC 3.6.1.1)	Present	Present
Phosphorus Metabolism	no subcategory	Phosphate metabolism	Low-affinity inorganic phosphate transporter	Present	Present
Phosphorus Metabolism	no subcategory	Phosphate metabolism	NAD(P) transhydrogenase alpha subunit (EC 1.6.1.2)	Present	Present
Phosphorus Metabolism	no subcategory	Phosphate metabolism	NAD(P) transhydrogenase subunit beta (EC 1.6.1.2)	Present	Present
Phosphorus Metabolism	no subcategory	Phosphate metabolism	Phosphate ABC transporter, periplasmic phosphate-binding protein PstS (TC 3.A.1.7.1)	Present	Present
Phosphorus Metabolism	no subcategory	Phosphate metabolism	Phosphate regulon sensor protein PhoR (SphS) (EC 2.7.13.3)	Present	Present
Phosphorus Metabolism	no subcategory	Phosphate metabolism	Phosphate regulon transcriptional regulatory protein PhoB (SphR)	Present	Present
Phosphorus Metabolism	no subcategory	Phosphate metabolism	Phosphate starvation-inducible ATPase PhoH with RNA binding motif	Present	Present
Phosphorus Metabolism	no subcategory	Phosphate metabolism	Phosphate starvation-inducible protein PhoH, predicted ATPase	Present	Present
Phosphorus Metabolism	no subcategory	Phosphate metabolism	Phosphate transport ATP-binding protein PstB (TC 3.A.1.7.1)	Present	Present
Phosphorus Metabolism	no subcategory	Phosphate metabolism	Phosphate transport system permease protein PstA (TC 3.A.1.7.1)	Present	Present
Phosphorus Metabolism	no subcategory	Phosphate metabolism	Phosphate transport system permease protein PstC (TC 3.A.1.7.1)	Present	Present
Phosphorus Metabolism	no subcategory	Phosphate metabolism	Phosphate transport system regulatory protein PhoU	Present	Present
Phosphorus Metabolism	no subcategory	Phosphate metabolism	Polyphosphate kinase (EC 2.7.4.1)	Present	Present
Phosphorus Metabolism	no subcategory	Phosphate metabolism	Sodium-dependent phosphate transporter	Present	Present
Phosphorus Metabolism	no subcategory	Phosphate metabolism	Soluble pyridine nucleotide transhydrogenase (EC 1.6.1.1)	Present	Present
Phosphorus Metabolism	no subcategory	Polyphosphate	Exopolyphosphatase (EC 3.6.1.11)	Present	Present
Phosphorus Metabolism	no subcategory	Polyphosphate	Guanosine-5&#39;-triphosphate,3&#39;-diphosphate pyrophosphatase (EC 3.6.1.40)	Present	Present
Phosphorus Metabolism	no subcategory	Polyphosphate	Polyphosphate kinase (EC 2.7.4.1)	Present	Present
