# Supplementary material for: Complete genome sequence and phenotype microarray analysis of Cronobacter sakazakii SP291: a persistent isolate cultured from a powdered infant formula production facility
Source: Front Microbiol. 2013 Sep 2;4:256. doi: 10.3389/fmicb.2013.00256 (PMC3759002; doi:10.3389/fmicb.2013.00256)
Supplement: Table S10 — Genome annotation: Sulfur metabolism of C. sakazakii SP291 and C. sakazakii ATCC BAA-894. [file DataSheet10.XLSX]

## Sheet: Sulfur
Table S10- Genome annotation: Sulfur metabolism of C. sakazakii SP291 and C. sakazakii ATCC BAA-894.
Category	Subcategory	Subsystem	Role	C. sakazakii ATCC BAA-894	C. sakazakii SP291
Sulfur Metabolism	Inorganic sulfur assimilation	Inorganic Sulfur Assimilation	bisphosphate nucleotidase (EC 3.1.3.7)	Present	Present
Sulfur Metabolism	Inorganic sulfur assimilation	Inorganic Sulfur Assimilation	4Fe-4S ferredoxin, iron-sulfur binding	Present	Present
Sulfur Metabolism	Inorganic sulfur assimilation	Inorganic Sulfur Assimilation	Adenylylsulfate kinase (EC 2.7.1.25)	Present	Present
Sulfur Metabolism	Inorganic sulfur assimilation	Inorganic Sulfur Assimilation	Ferredoxin	Present	Present
Sulfur Metabolism	Inorganic sulfur assimilation	Inorganic Sulfur Assimilation	Ferredoxin--NADP(+) reductase (EC 1.18.1.2)	Present	Present
Sulfur Metabolism	Inorganic sulfur assimilation	Inorganic Sulfur Assimilation	Phosphoadenylyl-sulfate reductase [thioredoxin] (EC 1.8.4.8)	Present	Present
Sulfur Metabolism	Inorganic sulfur assimilation	Inorganic Sulfur Assimilation	Putative sulfate permease	Present	Present
Sulfur Metabolism	Inorganic sulfur assimilation	Inorganic Sulfur Assimilation	Sulfate adenylyltransferase subunit 1 (EC 2.7.7.4)	Present	Present
Sulfur Metabolism	Inorganic sulfur assimilation	Inorganic Sulfur Assimilation	Sulfate adenylyltransferase subunit 2 (EC 2.7.7.4)	Present	Present
Sulfur Metabolism	Inorganic sulfur assimilation	Inorganic Sulfur Assimilation	Sulfate and thiosulfate binding protein CysP	Present	Present
Sulfur Metabolism	Inorganic sulfur assimilation	Inorganic Sulfur Assimilation	Sulfate and thiosulfate import ATP-binding protein CysA (EC 3.6.3.25)	Present	Present
Sulfur Metabolism	Inorganic sulfur assimilation	Inorganic Sulfur Assimilation	Sulfate transport system permease protein CysT	Present	Present
Sulfur Metabolism	Inorganic sulfur assimilation	Inorganic Sulfur Assimilation	Sulfate transport system permease protein CysW	Present	Present
Sulfur Metabolism	Inorganic sulfur assimilation	Inorganic Sulfur Assimilation	Sulfate transporter, CysZ-type	Present	Present
Sulfur Metabolism	Inorganic sulfur assimilation	Inorganic Sulfur Assimilation	Sulfate-binding protein Sbp	Present	Present
Sulfur Metabolism	Inorganic sulfur assimilation	Inorganic Sulfur Assimilation	Sulfite reductase [NADPH] flavoprotein alpha-component (EC 1.8.1.2)	Present	Present
Sulfur Metabolism	Inorganic sulfur assimilation	Inorganic Sulfur Assimilation	Sulfite reductase [NADPH] hemoprotein beta-component (EC 1.8.1.2)	Present	Present
Sulfur Metabolism	Organic sulfur assimilation	Alkanesulfonate assimilation	ABC-type nitrate/sulfonate/bicarbonate transport systems, periplasmic components	Present	Present
Sulfur Metabolism	Organic sulfur assimilation	Alkanesulfonate assimilation	Alkanesulfonate monooxygenase (EC 1.14.14.5)	Present	Present
Sulfur Metabolism	Organic sulfur assimilation	Alkanesulfonate assimilation	Alkanesulfonates ABC transporter ATP-binding protein	Present	Present
Sulfur Metabolism	Organic sulfur assimilation	Alkanesulfonate assimilation	Alkanesulfonates transport system permease protein	Present	Present
Sulfur Metabolism	Organic sulfur assimilation	Alkanesulfonate assimilation	Alkanesulfonates-binding protein	Present	Present
Sulfur Metabolism	Organic sulfur assimilation	Alkanesulfonate assimilation	Alpha-ketoglutarate-dependent taurine dioxygenase (EC 1.14.11.17)	Present	Present
Sulfur Metabolism	Organic sulfur assimilation	Alkanesulfonate assimilation	Arylsulfatase (EC 3.1.6.1)	Present	Present
Sulfur Metabolism	Organic sulfur assimilation	Alkanesulfonate assimilation	FMN reductase (EC 1.5.1.29)	Present	Present
Sulfur Metabolism	Organic sulfur assimilation	Alkanesulfonates Utilization	Alkanesulfonate monooxygenase (EC 1.14.14.5)	Present	Present
Sulfur Metabolism	Organic sulfur assimilation	Alkanesulfonates Utilization	Alkanesulfonates ABC transporter ATP-binding protein	Present	Present
Sulfur Metabolism	Organic sulfur assimilation	Alkanesulfonates Utilization	Alkanesulfonates transport system permease protein	Present	Present
Sulfur Metabolism	Organic sulfur assimilation	Alkanesulfonates Utilization	Alkanesulfonates-binding protein	Present	Present
Sulfur Metabolism	Organic sulfur assimilation	Alkanesulfonates Utilization	FMN reductase (EC 1.5.1.29)	Present	Present
Sulfur Metabolism	Organic sulfur assimilation	L-Cystine Uptake and Metabolism	Cystathionine beta-lyase (EC 4.4.1.8)	Present	Present
Sulfur Metabolism	Organic sulfur assimilation	L-Cystine Uptake and Metabolism	Cystathionine gamma-synthase (EC 2.5.1.48)	Present	Present
Sulfur Metabolism	Organic sulfur assimilation	L-Cystine Uptake and Metabolism	Cystine ABC transporter, ATP-binding protein	Present	Present
Sulfur Metabolism	Organic sulfur assimilation	L-Cystine Uptake and Metabolism	Cystine ABC transporter, periplasmic cystine-binding protein FliY	Present	Present
Sulfur Metabolism	Organic sulfur assimilation	L-Cystine Uptake and Metabolism	Cystine ABC transporter, permease protein	Present	Present
Sulfur Metabolism	Organic sulfur assimilation	L-Cystine Uptake and Metabolism	L-cystine uptake protein TcyP	Present	Present
Sulfur Metabolism	Organic sulfur assimilation	Taurine Utilization	Alpha-ketoglutarate-dependent taurine dioxygenase (EC 1.14.11.17)	Present	Present
Sulfur Metabolism	Organic sulfur assimilation	Taurine Utilization	Taurine transport ATP-binding protein TauB	Present	Present
Sulfur Metabolism	Organic sulfur assimilation	Taurine Utilization	Taurine transport system permease protein TauC	Present	Present
Sulfur Metabolism	Organic sulfur assimilation	Taurine Utilization	Taurine-binding periplasmic protein TauA	Present	Present
Sulfur Metabolism	no subcategory	Galactosylceramide and Sulfatide metabolism	Alpha-galactosidase (EC 3.2.1.22)	Present	Present
Sulfur Metabolism	no subcategory	Galactosylceramide and Sulfatide metabolism	Arylsulfatase (EC 3.1.6.1)	Present	Present
Sulfur Metabolism	no subcategory	Galactosylceramide and Sulfatide metabolism	Beta-galactosidase (EC 3.2.1.23)	Present	Present
Sulfur Metabolism	no subcategory	Thioredoxin-disulfide reductase	Alkyl hydroperoxide reductase protein C (EC 1.6.4.-)	Present	Present
Sulfur Metabolism	no subcategory	Thioredoxin-disulfide reductase	Alkyl hydroperoxide reductase protein F (EC 1.6.4.-)	Present	Present
Sulfur Metabolism	no subcategory	Thioredoxin-disulfide reductase	Hydrogen peroxide-inducible genes activator	Present	Present
Sulfur Metabolism	no subcategory	Thioredoxin-disulfide reductase	Thiol peroxidase, Bcp-type (EC 1.11.1.15)	Present	Present
Sulfur Metabolism	no subcategory	Thioredoxin-disulfide reductase	Thiol peroxidase, Tpx-type (EC 1.11.1.15)	Present	Present
Sulfur Metabolism	no subcategory	Thioredoxin-disulfide reductase	Thioredoxin reductase (EC 1.8.1.9)	Present	Present
