# Supplementary material for: Complete genome sequence and phenotype microarray analysis of Cronobacter sakazakii SP291: a persistent isolate cultured from a powdered infant formula production facility
Source: Front Microbiol. 2013 Sep 2;4:256. doi: 10.3389/fmicb.2013.00256 (PMC3759002; doi:10.3389/fmicb.2013.00256)
Supplement: Table S11 — Iron acquisition systems identified in the chromosome of C. sakazakii SP291. [file DataSheet11.XLSX]

## Sheet: Sheet1
Table S11- Iron acquisition systems identified in the chromosome of C. sakazakii SP291.
Iron acquisition system	Gene	Size (bp)	Function
Ferric transporter
- aerobactin	fhuC	797	Ferric hydroxamate ABC transporter, ATP-binding protein FhuC
	fhuD	896	Ferric hydroxamate ABC transporter, periplasmic substrate binding protein FhuD
	fhuB	1985	Ferric hydroxamate ABC transporter, permease component FhuB
	fhuA	2192	Ferric hydroxamate outer membrane receptor FhuA
- enterobactin	entA	752	2,3-dihydro-2,3-dihydroxybenzoate dehydrogenase [enterobactin] siderophore
	entE	1604	2,3-dihydroxybenzoate-AMP ligase [enterobactin] siderophore
	entD	704	phosphopantetheinyl transferase (EC 2.7.8.-) [enterobactin] siderophore
	entB	869	Apo-aryl carrier domain of EntB
	fes	1244	Enterobactin esterase
	entS	1244	Enterobactin exporter EntS
	entF	3893	Enterobactin synthetase component F, serine activating enzyme
	ybdZ	221	Putative cytoplasmic protein YbdZ in enterobactin biosynthesis operon
	fepC	785	Ferric enterobactin transport ATP-binding protein FepC
	fepD	968	Ferric enterobactin transport system permease protein FepD
	fepG	914	Ferric enterobactin transport system permease protein FepG
	fepE	1232	Ferric enterobactin uptake protein FepE
	fepB	959	Ferric enterobactin-binding periplasmic protein FepB
	entC	1166	Isochorismate synthase [enterobactin] siderophore
	fepA2	2273	Ferrienterobactin receptor FepA
	entH	395	Proofreading thioesterase in enterobactin biosynthesis EntH
Ferrous transporter
- EfeUOB	efeO	1127	Ferrous iron transport periplasmic protein EfeO, contains peptidase-M75 domain and (frequently) cupredoxin-like domain
	efeU	830	Ferrous iron transport permease EfeU
Hemin transporter	efeB	1283	Ferrous iron transport peroxidase EfeB
	fhuF	788	Ferric reductase
	tonB	740	Ferric siderophore transport system, periplasmic binding protein TonB
